# Supplementary material for: 4-Di­chloro­methyl-4-methyl-5-(nitro­meth­yl)cyclo­hex-2-enone
Source: Acta Crystallogr Sect E Struct Rep Online. 2013 Oct 16;69(Pt 11):o1638. doi: 10.1107/S1600536813027517 (PMC3884307; doi:10.1107/S1600536813027517)
Supplement: Supplementary file 1 [file e-69-o1638-sup1.cif]

##############################################################################
#                                                                            #
# This CIF contains the data in a paper accepted for publication in          #
# Acta Crystallographica Section E. It conforms to the requirements of       #
# Notes for Authors for Acta Crystallographica Section E, and has been       #
# peer reviewed under the auspices of the IUCr Commission on Journals.       #
#                                                                            #
# Full details of the Crystallographic Information File format               #
# are given in the paper "The Crystallographic Information File (CIF):       #
# a New Standard Archive File for Crystallography" by S. R. Hall, F. H.      #
# Allen and I. D. Brown [Acta Cryst. (1991), A47, 655-685].                  #
#                                                                            #
# The current version of the core CIF dictionary is obtainable from          #
# ftp://ftp.iucr.org/pub/cif_core.dic.                                       #
#                                                                            #
# Software is freely available for graphical display of the structure(s)     #
# in this CIF. For information consult the CIF software page                 #
# http://www.iucr.org/resources/cif/software.                                #
#                                                                            #
# This file may be used for bona fide research purposes within the           #
# scientific community so long as proper attribution is given to the journal # 
# article from which it was obtained.                                        #
#                                                                            #
##############################################################################
data_I
_audit_creation_method     SHELXL-97
_database_code_depnum_ccdc_archive     'CCDC 965241'
_chemical_name_systematic
;
4-Dichloromethyl-4-methyl-5-(nitromethyl)cyclohex-2-enone
;
_chemical_name_common     ?
_chemical_formula_moiety     'C9 H11 Cl2 N O3'
_chemical_formula_sum     'C9 H11 Cl2 N O3'
_chemical_formula_iupac     'C9 H11 Cl2 N O3'
_chemical_formula_weight     252.09
_chemical_melting_point     ?
_symmetry_cell_setting     monoclinic
_symmetry_space_group_name_H-M     'P 21/c'
_symmetry_space_group_name_Hall     '-P 2ybc'
loop_
    _symmetry_equiv_pos_as_xyz
    'x, y, z'
    '-x, y+1/2, -z+1/2'
    '-x, -y, -z'
    'x, -y-1/2, z-1/2'
_cell_length_a     13.8922(7)
_cell_length_b     10.4531(9)
_cell_length_c     7.8696(5)
_cell_angle_alpha     90.00
_cell_angle_beta     101.682(6)
_cell_angle_gamma     90.00
_cell_volume     1119.12(13)
_cell_formula_units_Z     4
_cell_measurement_reflns_used     927
_cell_measurement_theta_min     4.2270
_cell_measurement_theta_max     70.1650
_cell_measurement_temperature     293(2)
_exptl_crystal_description     prismatic
_exptl_crystal_colour     colourless
_exptl_crystal_size_max     0.11
_exptl_crystal_size_mid     0.10
_exptl_crystal_size_min     0.05
_exptl_crystal_density_diffrn     1.496
_exptl_crystal_density_meas     ?
_exptl_crystal_density_method     'not measured'
_exptl_crystal_F_000     520
_exptl_absorpt_coefficient_mu     5.140
_exptl_absorpt_correction_type     multi-scan
_exptl_absorpt_process_details     '(CrysAlis PRO; Agilent, 2013)'
_exptl_absorpt_correction_T_min     0.28779
_exptl_absorpt_correction_T_max     1.00000
_exptl_special_details
;
Empirical absorption correction using spherical harmonics,
implemented in SCALE3 ABSPACK scaling algorithm.
'CrysAlisPro  (Agilent Technologies, 2013)'
;
_diffrn_ambient_temperature     293(2)
_diffrn_radiation_type     CuK\a
_diffrn_radiation_wavelength     1.54180
_diffrn_radiation_source     'Enhance (Cu) X-ray Source'
_diffrn_radiation_monochromator     graphite
_diffrn_measurement_device_type     'Agilent Gemini S'
_diffrn_measurement_method     '\w scans'
_diffrn_detector_area_resol_mean     16.3280
_diffrn_reflns_number     4083
_diffrn_reflns_av_R_equivalents     0.0161
_diffrn_reflns_av_sigmaI/netI     0.0223
_diffrn_reflns_theta_min     5.34
_diffrn_reflns_theta_max     72.67
_diffrn_reflns_theta_full     67.70
_diffrn_measured_fraction_theta_max     0.973
_diffrn_measured_fraction_theta_full     0.998
_diffrn_reflns_limit_h_min     -16
_diffrn_reflns_limit_h_max     17
_diffrn_reflns_limit_k_min     -12
_diffrn_reflns_limit_k_max     7
_diffrn_reflns_limit_l_min     -9
_diffrn_reflns_limit_l_max     9
_diffrn_standards_number     ?
_diffrn_standards_interval_count     ?
_diffrn_standards_interval_time     ?
_diffrn_standards_decay_%     ?
_refine_special_details
;
;
_reflns_number_total     2160
_reflns_number_gt     1674
_reflns_threshold_expression     I>2\s(I)
_refine_ls_structure_factor_coef     Fsqd
_refine_ls_matrix_type     full
_refine_ls_R_factor_all     0.0860
_refine_ls_R_factor_gt     0.0725
_refine_ls_wR_factor_gt     0.2016
_refine_ls_wR_factor_ref     0.2144
_refine_ls_goodness_of_fit_ref     1.131
_refine_ls_restrained_S_all     1.131
_refine_ls_number_reflns     2160
_refine_ls_number_parameters     137
_refine_ls_number_restraints     0
_refine_ls_hydrogen_treatment     constr
_refine_ls_weighting_scheme     calc
_refine_ls_weighting_details
         'calc w=1/[\s^2^(Fo^2^)+(0.0912P)^2^+0.9148P] where P=(Fo^2^+2Fc^2^)/3'
_atom_sites_solution_hydrogens     geom
_atom_sites_solution_primary     direct
_atom_sites_solution_secondary     difmap
_refine_ls_shift/su_max     0.000
_refine_ls_shift/su_mean     0.000
_refine_diff_density_max     0.440
_refine_diff_density_min     -0.462
_refine_ls_extinction_method     none
_refine_ls_extinction_coef     ?
loop_
    _atom_type_symbol
    _atom_type_description
    _atom_type_scat_dispersion_real
    _atom_type_scat_dispersion_imag
    _atom_type_scat_source
    'C' 'C' 0.0181 0.0091
                         'International Tables Vol C Tables 4.2.6.8 and 6.1.1.4'
    'H' 'H' 0.0000 0.0000
                         'International Tables Vol C Tables 4.2.6.8 and 6.1.1.4'
    'N' 'N' 0.0311 0.0180
                         'International Tables Vol C Tables 4.2.6.8 and 6.1.1.4'
    'O' 'O' 0.0492 0.0322
                         'International Tables Vol C Tables 4.2.6.8 and 6.1.1.4'
    'Cl' 'Cl' 0.3639 0.7018
                         'International Tables Vol C Tables 4.2.6.8 and 6.1.1.4'
_computing_data_collection
;
CrysAlis PRO (Agilent, 2013)
;
_computing_cell_refinement
;
CrysAlis PRO (Agilent, 2013)
;
_computing_data_reduction
;
CrysAlis PRO (Agilent, 2013)
;
_computing_structure_solution     'SHELXS97 (Sheldrick, 2008)'
_computing_structure_refinement     'SHELXL97 (Sheldrick, 2008)'
_computing_molecular_graphics
;
ORTEP-3 for Windows (Farrugia, 2012) and
Mercury (Macrae <i>et al.</i>, 2006)
;
_computing_publication_material
        'WinGX (Farrugia, 2012), PLATON (Spek, 2009) and PARST (Nardelli, 1995)'
loop_
    _atom_site_type_symbol
    _atom_site_label
    _atom_site_fract_x
    _atom_site_fract_y
    _atom_site_fract_z
    _atom_site_U_iso_or_equiv
    _atom_site_adp_type
    _atom_site_calc_flag
    _atom_site_refinement_flags
    _atom_site_occupancy
    _atom_site_symmetry_multiplicity
    _atom_site_disorder_assembly
    _atom_site_disorder_group
    Cl Cl1 0.42318(8) 0.42826(19) 0.16338(17) 0.1132(6) Uani d . 1 1 . .
    Cl Cl2 0.37776(11) 0.67949(16) 0.2702(2) 0.1229(7) Uani d . 1 1 . .
    N N1 0.0336(2) 0.6681(4) 0.1987(4) 0.0681(9) Uani d . 1 1 . .
    O O1 0.0509(4) 0.7541(5) 0.2925(9) 0.184(3) Uani d . 1 1 . .
    O O2 -0.0380(4) 0.6677(7) 0.1028(8) 0.195(3) Uani d . 1 1 . .
    C C1 0.1041(3) 0.5609(4) 0.1953(5) 0.0634(9) Uani d . 1 1 . .
    H H1A 0.1335 0.5699 0.0942 0.076 Uiso calc R 1 1 . .
    H H1B 0.0686 0.4804 0.1849 0.076 Uiso calc R 1 1 . .
    C C2 0.1853(2) 0.5576(3) 0.3579(4) 0.0521(8) Uani d . 1 1 . .
    H H2 0.2108 0.6447 0.3804 0.063 Uiso calc R 1 1 . .
    C C3 0.1430(3) 0.5148(5) 0.5143(5) 0.0699(11) Uani d . 1 1 . .
    H H3A 0.0917 0.5739 0.5301 0.084 Uiso calc R 1 1 . .
    H H3B 0.1135 0.4309 0.4909 0.084 Uiso calc R 1 1 . .
    C C4 0.2196(4) 0.5091(6) 0.6783(5) 0.0854(13) Uani d . 1 1 . .
    C C5 0.3186(3) 0.4765(5) 0.6616(5) 0.0719(11) Uani d . 1 1 . .
    H H5 0.3671 0.4682 0.7614 0.086 Uiso calc R 1 1 . .
    C C6 0.3420(2) 0.4579(4) 0.5085(5) 0.0605(9) Uani d . 1 1 . .
    H H6 0.4067 0.4358 0.5073 0.073 Uiso calc R 1 1 . .
    C C7 0.2720(2) 0.4699(3) 0.3368(4) 0.0506(8) Uani d . 1 1 . .
    C C8 0.3265(3) 0.5283(5) 0.2041(5) 0.0746(12) Uani d . 1 1 . .
    H H8 0.2791 0.5396 0.0946 0.090 Uiso calc R 1 1 . .
    C C9 0.2362(3) 0.3356(4) 0.2733(6) 0.0744(11) Uani d . 1 1 . .
    H H9A 0.2912 0.2782 0.2889 0.112 Uiso calc R 1 1 . .
    H H9B 0.2057 0.3394 0.1525 0.112 Uiso calc R 1 1 . .
    H H9C 0.1895 0.3056 0.3387 0.112 Uiso calc R 1 1 . .
    O O3 0.1993(4) 0.5259(7) 0.8183(4) 0.165(3) Uani d . 1 1 . .
loop_
    _atom_site_aniso_label
    _atom_site_aniso_U_11
    _atom_site_aniso_U_22
    _atom_site_aniso_U_33
    _atom_site_aniso_U_12
    _atom_site_aniso_U_13
    _atom_site_aniso_U_23
    Cl1 0.0604(7) 0.1947(17) 0.0927(9) 0.0257(8) 0.0351(6) -0.0027(9)
    Cl2 0.0976(10) 0.1148(12) 0.1631(15) -0.0342(8) 0.0423(9) 0.0388(10)
    N1 0.0521(17) 0.086(2) 0.0644(18) 0.0131(16) 0.0081(14) 0.0057(17)
    O1 0.140(4) 0.128(4) 0.239(6) 0.069(3) -0.066(4) -0.086(4)
    O2 0.124(4) 0.229(6) 0.187(5) 0.107(4) -0.075(4) -0.105(4)
    C1 0.0504(18) 0.080(3) 0.058(2) 0.0105(17) 0.0056(15) -0.0045(18)
    C2 0.0448(16) 0.063(2) 0.0486(16) 0.0008(14) 0.0095(13) -0.0015(14)
    C3 0.0533(19) 0.100(3) 0.061(2) 0.0049(19) 0.0235(16) 0.000(2)
    C4 0.083(3) 0.125(4) 0.051(2) 0.006(3) 0.0212(19) 0.007(2)
    C5 0.066(2) 0.097(3) 0.0485(19) -0.004(2) 0.0008(16) 0.0104(19)
    C6 0.0432(16) 0.076(2) 0.060(2) -0.0024(15) 0.0035(14) 0.0088(17)
    C7 0.0409(15) 0.063(2) 0.0481(16) -0.0011(13) 0.0105(12) -0.0021(14)
    C8 0.0508(19) 0.115(3) 0.060(2) 0.004(2) 0.0181(16) 0.013(2)
    C9 0.060(2) 0.069(2) 0.092(3) 0.0047(18) 0.0090(19) -0.020(2)
    O3 0.131(3) 0.317(8) 0.0541(19) 0.061(4) 0.035(2) 0.004(3)
_geom_special_details     ?
loop_
    _geom_bond_atom_site_label_1
    _geom_bond_atom_site_label_2
    _geom_bond_site_symmetry_2
    _geom_bond_distance
    _geom_bond_publ_flag
    Cl1 C8 . 1.782(4) .
    Cl2 C8 . 1.768(5) .
    N1 O2 . 1.119(5) .
    N1 O1 . 1.157(5) .
    N1 C1 . 1.493(5) .
    C1 C2 . 1.525(5) ?
    C1 H1A . 0.9700 ?
    C1 H1B . 0.9700 ?
    C2 C3 . 1.534(5) ?
    C2 C7 . 1.549(5) ?
    C2 H2 . 0.9800 ?
    C3 C4 . 1.498(6) ?
    C3 H3A . 0.9700 ?
    C3 H3B . 0.9700 ?
    C4 O3 . 1.204(5) .
    C4 C5 . 1.448(6) ?
    C5 C6 . 1.324(5) ?
    C5 H5 . 0.9300 ?
    C6 C7 . 1.502(5) ?
    C6 H6 . 0.9300 ?
    C7 C8 . 1.536(5) ?
    C7 C9 . 1.538(5) ?
    C8 H8 . 0.9800 ?
    C9 H9A . 0.9600 ?
    C9 H9B . 0.9600 ?
    C9 H9C . 0.9600 ?
loop_
    _geom_angle_atom_site_label_1
    _geom_angle_atom_site_label_2
    _geom_angle_atom_site_label_3
    _geom_angle_site_symmetry_1
    _geom_angle_site_symmetry_3
    _geom_angle
    _geom_angle_publ_flag
    O2 N1 O1 . . 118.3(4) .
    O2 N1 C1 . . 118.8(4) ?
    O1 N1 C1 . . 122.8(4) ?
    N1 C1 C2 . . 112.3(3) ?
    N1 C1 H1A . . 109.2 ?
    C2 C1 H1A . . 109.2 ?
    N1 C1 H1B . . 109.2 ?
    C2 C1 H1B . . 109.2 ?
    H1A C1 H1B . . 107.9 ?
    C1 C2 C3 . . 110.0(3) ?
    C1 C2 C7 . . 112.5(3) ?
    C3 C2 C7 . . 110.2(3) ?
    C1 C2 H2 . . 108.0 ?
    C3 C2 H2 . . 108.0 ?
    C7 C2 H2 . . 108.0 ?
    C4 C3 C2 . . 112.5(3) ?
    C4 C3 H3A . . 109.1 ?
    C2 C3 H3A . . 109.1 ?
    C4 C3 H3B . . 109.1 ?
    C2 C3 H3B . . 109.1 ?
    H3A C3 H3B . . 107.8 ?
    O3 C4 C5 . . 121.3(4) ?
    O3 C4 C3 . . 121.7(5) ?
    C5 C4 C3 . . 116.9(3) ?
    C6 C5 C4 . . 122.0(3) ?
    C6 C5 H5 . . 119.0 ?
    C4 C5 H5 . . 119.0 ?
    C5 C6 C7 . . 124.9(3) ?
    C5 C6 H6 . . 117.5 ?
    C7 C6 H6 . . 117.5 ?
    C6 C7 C8 . . 109.0(3) ?
    C6 C7 C9 . . 108.9(3) ?
    C8 C7 C9 . . 108.2(3) ?
    C6 C7 C2 . . 109.2(3) ?
    C8 C7 C2 . . 109.8(3) ?
    C9 C7 C2 . . 111.6(3) ?
    C7 C8 Cl2 . . 112.3(3) ?
    C7 C8 Cl1 . . 112.5(3) ?
    Cl2 C8 Cl1 . . 107.7(2) .
    C7 C8 H8 . . 108.0 ?
    Cl2 C8 H8 . . 108.0 ?
    Cl1 C8 H8 . . 108.0 ?
    C7 C9 H9A . . 109.5 ?
    C7 C9 H9B . . 109.5 ?
    H9A C9 H9B . . 109.5 ?
    C7 C9 H9C . . 109.5 ?
    H9A C9 H9C . . 109.5 ?
    H9B C9 H9C . . 109.5 ?
loop_
    _geom_hbond_atom_site_label_D
    _geom_hbond_atom_site_label_H
    _geom_hbond_atom_site_label_A
    _geom_hbond_site_symmetry_A
    _geom_hbond_distance_DH
    _geom_hbond_distance_HA
    _geom_hbond_distance_DA
    _geom_hbond_angle_DHA
    C8 H8 O3 1_554 0.98 2.24 3.189(5) 164
    C1 H1a O3 1_554 0.97 2.56 3.503(6) 164
_iucr_refine_instructions_details
;
TITL ZR-28_1468 in P2(1)/c
CELL  1.54180  13.8922  10.4531   7.8696   90.000  101.682   90.000
ZERR     4.00   0.0007   0.0009   0.0005    0.000    0.006    0.000
LATT   1
SYMM  - X, 1/2 + Y, 1/2 - Z
SFAC  C    H    N    O    CL
UNIT  36   44   4    12   8
MERG   2
mpla  3 C4 C5 C6 C2 C3 C7 O3
FMAP   2
PLAN    8
ACTA  135.4
BOND   $H
L.S.   10
WGHT    0.091200    0.914800
FVAR       6.45841
CL1   5    0.423181    0.428263    0.163383    11.00000    0.06042    0.19470 =
         0.09268   -0.00266    0.03510    0.02570
CL2   5    0.377760    0.679490    0.270175    11.00000    0.09759    0.11480 =
         0.16315    0.03876    0.04234   -0.03418
N1    3    0.033554    0.668135    0.198652    11.00000    0.05207    0.08624 =
         0.06438    0.00570    0.00807    0.01314
O1    4    0.050873    0.754134    0.292496    11.00000    0.14020    0.12840 =
         0.23876   -0.08581   -0.06646    0.06934
O2    4   -0.037980    0.667702    0.102778    11.00000    0.12353    0.22920 =
         0.18747   -0.10476   -0.07549    0.10663
C1    1    0.104137    0.560872    0.195327    11.00000    0.05037    0.07960 =
         0.05810   -0.00449    0.00560    0.01048
AFIX  23
H1A   2    0.133536    0.569937    0.094188    11.00000   -1.20000
H1B   2    0.068642    0.480412    0.184946    11.00000   -1.20000
AFIX   0
C2    1    0.185284    0.557605    0.357905    11.00000    0.04483    0.06292 =
         0.04856   -0.00154    0.00950    0.00083
AFIX  13
H2    2    0.210751    0.644724    0.380366    11.00000   -1.20000
AFIX   0
C3    1    0.143040    0.514807    0.514333    11.00000    0.05330    0.09981 =
         0.06147   -0.00044    0.02354    0.00486
AFIX  23
H3A   2    0.091730    0.573909    0.530079    11.00000   -1.20000
H3B   2    0.113491    0.430911    0.490923    11.00000   -1.20000
AFIX   0
C4    1    0.219610    0.509140    0.678260    11.00000    0.08347    0.12453 =
         0.05142    0.00688    0.02118    0.00648
C5    1    0.318577    0.476457    0.661623    11.00000    0.06586    0.09671 =
         0.04852    0.01035    0.00083   -0.00415
AFIX  43
H5    2    0.367139    0.468238    0.761435    11.00000   -1.20000
AFIX   0
C6    1    0.341995    0.457923    0.508545    11.00000    0.04320    0.07584 =
         0.05967    0.00878    0.00351   -0.00239
AFIX  43
H6    2    0.406687    0.435809    0.507265    11.00000   -1.20000
AFIX   0
C7    1    0.271979    0.469914    0.336821    11.00000    0.04093    0.06338 =
         0.04805   -0.00214    0.01054   -0.00108
C8    1    0.326529    0.528314    0.204120    11.00000    0.05082    0.11545 =
         0.06039    0.01314    0.01815    0.00445
AFIX  13
H8    2    0.279117    0.539634    0.094632    11.00000   -1.20000
AFIX   0
C9    1    0.236239    0.335638    0.273254    11.00000    0.05975    0.06890 =
         0.09176   -0.02031    0.00901    0.00466
AFIX 137
H9A   2    0.291224    0.278156    0.288910    11.00000   -1.50000
H9B   2    0.205706    0.339408    0.152477    11.00000   -1.50000
H9C   2    0.189483    0.305553    0.338705    11.00000   -1.50000
AFIX   0
O3    4    0.199323    0.525851    0.818265    11.00000    0.13123    0.31664 =
         0.05411    0.00364    0.03501    0.06100
HKLF 4
REM  ZR-28_1468 in P2(1)/c
REM R1 =  0.0725 for   1674 Fo > 4sig(Fo)  and  0.0860 for all   2160 data
REM    137 parameters refined using      0 restraints
END
WGHT      0.0912      0.9148
REM Highest difference peak  0.440,  deepest hole -0.462,  1-sigma level  0.057
Q1    1   0.4264  0.5301  0.1592  11.00000  0.05    0.44
Q2    1   0.0010  0.6959  0.0605  11.00000  0.05    0.42
Q3    1  -0.0390  0.6226  0.1923  11.00000  0.05    0.38
Q4    1   0.3233  0.6715  0.1963  11.00000  0.05    0.38
Q5    1   0.0167  0.6975  0.3393  11.00000  0.05    0.36
Q6    1   0.1858  0.6105  0.7895  11.00000  0.05    0.35
Q7    1   0.1654  0.4686  0.7782  11.00000  0.05    0.33
Q8    1   0.4410  0.3922  0.2565  11.00000  0.05    0.31
;
data_global
_journal_date_recd_electronic     2013-10-01
_journal_date_accepted     2013-10-08
_journal_name_full     'Acta Crystallographica, Section E'
_journal_year     2013
_journal_volume     69
_journal_issue     11
_journal_page_first     o1638
_journal_page_last     o1638
_journal_paper_category     QO
_journal_paper_doi     10.1107/S1600536813027517
_journal_coeditor_code     BT6936
_publ_contact_author_name     'Ja\'cimovi\'c, \<Zeljko K.'
_publ_contact_author_address
;
Faculty of Metallurgy and Technology
University of Montenegro
Cetinjski put bb
81000 Podgorica
Montenegro
Serbia
;
_publ_contact_author_email     zeljkoj@ac.me
_publ_contact_author_fax     '+ 382 20 245 406'
_publ_contact_author_phone     '+ 382 20 245 406'
_publ_section_title
;
4-Dichloromethyl-4-methyl-5-(nitromethyl)cyclohex-2-enone
;
loop_
    _publ_author_name
    _publ_author_address
    "Novakovi\'c, Sladjana B."
;
Vin\<ca Institute of Nuclear Sciences
Laboratory of Theoretical Physics and Condensed Matter Physics
PO Box 522
University of Belgrade
11001 Belgrade
Serbia
;
    "Rodi\'c, Marko V."
;
Faculty of Sciences
University of Novi Sad
Trg Dositeja Obradovi\'ca 3
21000 Novi Sad
Serbia
;
    "Ja\'cimovi\'c, \<Zeljko K."
;
Faculty of Metallurgy and Technology
University of Montenegro
Cetinjski put bb
81000 Podgorica
Montenegro
;
    "Ratkovi\'c, Zoran"
;
Faculty of Sciences
Department of Chemistry
University of Kragujevac
R. Domanovi\'ca 12
34000 Kragujevac
Serbia
;
    "Sukdolak, Slobodan"
;
Faculty of Sciences
Department of Chemistry
University of Kragujevac
R. Domanovi\'ca 12
34000 Kragujevac
Serbia
;
