# Supplementary material for: 4-Di­chloro­methyl-4-methyl-5-(nitro­meth­yl)cyclo­hex-2-enone
Source: Acta Crystallogr Sect E Struct Rep Online. 2013 Oct 16;69(Pt 11):o1638. doi: 10.1107/S1600536813027517 (PMC3884307; doi:10.1107/S1600536813027517)
Supplement: Supplementary file 2 [file e-69-o1638-Isup2.hkl]

#
# h,k,l, Fc-squared, Fo-squared, sigma(Fo-squared) and status flag
#
data_I
_shelx_title ' ZR-28_1468 in P2(1)/c'
_shelx_refln_list_code          4
_shelx_F_calc_maximum      106.89
_exptl_crystal_F_000       520.00
_reflns_d_resolution_high  0.8076
 
loop_
 _symmetry_equiv_pos_as_xyz
 'x, y, z'
 '-x, y+1/2, -z+1/2'
 '-x, -y, -z'
 'x, -y-1/2, z-1/2'
 
_cell_length_a    13.8922
_cell_length_b    10.4531
_cell_length_c     7.8696
_cell_angle_alpha  90.000
_cell_angle_beta  101.682
_cell_angle_gamma  90.000
 
_shelx_F_squared_multiplier     1.000
 
loop_
 _refln_index_h
 _refln_index_k
 _refln_index_l
 _refln_F_squared_calc
 _refln_F_squared_meas
 _refln_F_squared_sigma
 _refln_observed_status
   2   0   0     1111.70      959.05     18.51 o
   3   0   0     4090.72     3926.76     45.92 o
   4   0   0     1730.97     1697.54     16.05 o
   5   0   0     5358.45     5447.09     25.78 o
   6   0   0      422.69      333.96      7.77 o
   7   0   0       56.83       53.49      3.31 o
   8   0   0      305.21      410.78      9.46 o
   9   0   0       19.26       16.64      2.37 o
  10   0   0        5.06        8.00      1.25 o
  11   0   0      182.22      185.99      8.19 o
  12   0   0       13.18        7.97      1.72 o
  13   0   0      248.84      254.45      9.08 o
  14   0   0        0.37        1.79      0.73 o
  15   0   0       15.22       13.27      1.74 o
  16   0   0        0.92        0.62      0.58 o
   1   1   0      482.49      562.62     11.15 o
   2   1   0       16.08       24.18      2.16 o
   3   1   0     2449.96     2441.79     14.60 o
   4   1   0      899.76      896.17      8.62 o
   5   1   0      866.21      992.03      9.22 o
   6   1   0     1600.45     1599.84      9.55 o
   7   1   0        0.82        1.45      0.78 o
   8   1   0        1.58        4.24      1.35 o
   9   1   0      230.70      220.97      9.70 o
  10   1   0      360.54      309.14     13.14 o
  11   1   0      284.40      304.10      8.02 o
  12   1   0        0.30        0.80      0.52 o
  13   1   0       11.81        3.09      1.22 o
  14   1   0       22.57       20.69      2.62 o
  15   1   0       38.69       39.03      2.21 o
  16   1   0        6.94       14.19      1.18 o
   0   2   0    11424.76    11102.45     51.75 o
   1   2   0     1617.41     1714.04     21.15 o
   2   2   0     8200.52     7483.11     57.12 o
   3   2   0     3093.21     3066.01     18.52 o
   4   2   0      585.13      540.03     11.82 o
   5   2   0      504.70      439.67      4.92 o
   6   2   0       15.01       15.55      1.13 o
   7   2   0      657.35      704.72      7.53 o
   8   2   0      956.79     1019.57     12.06 o
   9   2   0      725.86      721.33     10.56 o
  10   2   0       50.18       45.20      2.77 o
  11   2   0       11.81       12.83      1.27 o
  12   2   0      265.71      260.67      5.60 o
  13   2   0      135.07      144.81      7.11 o
  14   2   0       23.20       31.79      3.19 o
  15   2   0       27.69       21.62      2.38 o
  16   2   0        0.77        1.73      0.76 o
   1   3   0      214.88      207.70      8.87 o
   2   3   0     5105.91     5386.02     81.34 o
   3   3   0     2935.08     2964.33     15.07 o
   4   3   0      113.53      169.89      2.28 o
   5   3   0      784.31      836.67      7.35 o
   6   3   0       67.70       73.95      3.49 o
   7   3   0        6.13       11.69      7.61 o
   8   3   0      276.81      326.49      7.03 o
   9   3   0        8.20        4.04      1.03 o
  10   3   0       52.76       52.32      4.39 o
  11   3   0      290.59      281.03      7.18 o
  12   3   0        3.26        4.11      1.39 o
  13   3   0       31.27       30.95      3.44 o
  14   3   0       27.97       24.55      2.78 o
  15   3   0       40.80       36.38      2.98 o
  16   3   0       14.62       18.00      1.73 o
   0   4   0     2136.41     2389.71     35.01 o
   1   4   0      165.98      201.78     10.61 o
   2   4   0     1057.60     1182.25     43.09 o
   3   4   0       45.00       39.30      1.44 o
   4   4   0        8.36        9.06      0.77 o
   5   4   0      467.82      562.01      8.56 o
   6   4   0      580.25      554.57     13.50 o
   7   4   0        7.69        8.21      1.87 o
   8   4   0       84.09       86.39      5.73 o
   9   4   0       65.85       72.11      5.35 o
  10   4   0       45.51       34.80      2.62 o
  11   4   0       14.37       15.20      1.45 o
  12   4   0        0.10        0.50      1.19 o
  13   4   0        0.74        2.22      0.80 o
  14   4   0       10.85       11.12      1.86 o
  15   4   0       11.15        8.75      1.49 o
  16   4   0        0.20        0.44      0.49 o
   1   5   0        1.73        6.95      1.42 o
   2   5   0     4004.03     3921.97     18.25 o
   3   5   0      368.81      278.21      5.17 o
   4   5   0       29.10       17.99      1.46 o
   5   5   0       17.87       31.74      3.26 o
   6   5   0       20.42       15.35      2.48 o
   7   5   0       75.21       59.34      4.82 o
   8   5   0      177.78      205.85      9.35 o
   9   5   0        0.15       -1.85      3.24 o
  10   5   0        1.55        0.36      0.78 o
  11   5   0        2.02        0.18      0.63 o
  12   5   0       20.49       22.75      2.11 o
  13   5   0        3.24        1.82      0.78 o
  14   5   0        0.81        2.68      0.73 o
  15   5   0       18.26       23.03      2.05 o
   0   6   0      779.86      809.87     16.93 o
   1   6   0        4.42        7.24      5.17 o
   2   6   0      288.04      291.65     12.38 o
   3   6   0      276.17      297.87      5.69 o
   4   6   0       19.99       26.58      1.84 o
   5   6   0       86.51       98.24      5.99 o
   6   6   0       55.92       81.96      5.78 o
   7   6   0       85.93       93.96      6.30 o
   8   6   0      198.34      204.02      6.83 o
   9   6   0       30.35       28.88      1.78 o
  10   6   0       22.46       19.38      1.69 o
  11   6   0       13.16       14.12      1.67 o
  12   6   0       61.56       56.80      3.08 o
  13   6   0       52.27       72.35      3.49 o
  14   6   0       10.96       14.59      1.23 o
   1   7   0       10.96        5.85      1.35 o
   2   7   0       11.90       35.36      2.95 o
   3   7   0      220.38      293.67      7.91 o
   4   7   0       88.82      102.27      3.68 o
   5   7   0      181.65      133.97      7.26 o
   6   7   0       98.62      104.06      6.50 o
   7   7   0       39.05       53.09      2.79 o
   8   7   0        4.57       14.68      2.44 o
   9   7   0        1.72        1.18      0.79 o
  10   7   0       24.05       10.44      1.63 o
  11   7   0       48.71       58.22      4.55 o
  12   7   0        4.97        8.65      1.60 o
  13   7   0        0.46        1.73      0.62 o
  14   7   0        6.68        9.35      1.22 o
   0   8   0      315.38      231.79     10.80 o
   1   8   0       43.88       39.38      3.34 o
   2   8   0        1.20        4.78      1.42 o
   3   8   0       10.39       18.25      2.28 o
   4   8   0      102.57       79.85      3.51 o
   5   8   0       65.17       76.56      6.39 o
   6   8   0        0.99        0.04      0.86 o
   7   8   0       11.86        7.98      1.48 o
   8   8   0       11.66       17.55      2.08 o
   9   8   0        0.59        0.13      0.92 o
  10   8   0        3.17        3.14      1.32 o
  11   8   0       27.01       31.87      3.07 o
  12   8   0        0.32        3.17      1.10 o
  13   8   0        9.94        7.93      1.21 o
   1   9   0       36.35       36.17      2.50 o
   2   9   0       36.87       22.73      1.97 o
   3   9   0        3.83       13.08      1.57 o
   4   9   0       29.35       26.04      2.12 o
   5   9   0       14.66       18.85      3.44 o
   6   9   0        0.13        1.95      1.58 o
   7   9   0        5.53        2.65      0.96 o
   8   9   0        8.57        7.22      1.51 o
   9   9   0        8.48        9.57      1.41 o
  10   9   0       22.54       32.68      3.00 o
  11   9   0        0.05        2.45      0.99 o
  12   9   0        7.25        7.01      1.14 o
   0  10   0       45.39       30.29      3.73 o
   1  10   0        5.33        8.40      2.16 o
   2  10   0        0.26       -0.18      0.73 o
   3  10   0        0.02        1.28      1.51 o
   4  10   0        3.21        1.43      0.94 o
   5  10   0        0.38        1.69      1.15 o
   6  10   0        1.34        1.37      1.11 o
   7  10   0        0.11        3.12      1.63 o
   8  10   0        5.32        5.75      1.08 o
   9  10   0        0.00        2.15      0.83 o
  10  10   0        0.05        1.58      0.61 o
   1  11   0        3.59        4.47      1.25 o
   2  11   0        0.59        1.04      1.60 o
   3  11   0        2.12        3.26      1.04 o
   4  11   0        3.18        0.44      0.74 o
   5  11   0        0.51        1.63      0.91 o
   6  11   0        0.03        0.48      0.66 o
   7  11   0        0.83        0.43      0.62 o
   8  11   0        5.82        8.69      1.84 o
   0  12   0        0.92        2.67      1.34 o
   1  12   0        1.06       -0.71      0.71 o
   2  12   0        2.48        1.54      0.75 o
   3  12   0        0.28        0.10      0.52 o
   4  12   0        0.50        0.40      1.06 o
   5  12   0        5.72        6.52      2.71 o
 -16   1   1        5.76        3.94      0.63 o
 -15   1   1       30.60       30.65      2.10 o
 -14   1   1       10.33        2.66      0.86 o
 -13   1   1        2.98        1.61      0.91 o
 -12   1   1      285.70      266.83      6.91 o
 -11   1   1      128.11      120.90      4.85 o
 -10   1   1      177.28      173.21      4.54 o
  -9   1   1       25.75       32.01      2.30 o
  -8   1   1      118.46      113.07      3.27 o
  -7   1   1      182.67      207.28      4.09 o
  -6   1   1     2113.50     2326.15     12.68 o
  -5   1   1     1382.70     1319.41      8.65 o
  -4   1   1        6.28       11.19      0.96 o
  -3   1   1     4853.30     4839.72     27.17 o
  -2   1   1        8.73       11.53      1.86 o
  -1   1   1     2114.79     2130.04     18.94 o
   0   1   1      673.85      611.67     13.72 o
   1   1   1     3407.18     3277.12     30.86 o
   2   1   1    10743.20    10940.59     75.45 o
   3   1   1     3491.50     3445.01     41.01 o
   4   1   1      479.16      476.52      4.60 o
   5   1   1        0.04        3.09      0.52 o
   6   1   1      210.32      183.04      4.22 o
   7   1   1      750.52      763.22      9.81 o
   8   1   1      875.35      831.07     11.08 o
   9   1   1       54.85       71.94      2.80 o
  10   1   1        1.72        1.00      0.64 o
  11   1   1        1.53        1.14      0.64 o
  12   1   1      134.80      139.31      6.97 o
  13   1   1       59.01       65.33      4.61 o
  14   1   1       10.35        9.39      1.79 o
  15   1   1       35.45       43.22      2.41 o
  16   1   1       16.77       17.86      1.64 o
 -16   2   1        1.38        1.84      0.49 o
 -15   2   1        0.97        2.00      0.74 o
 -14   2   1      180.02      204.53     11.07 o
 -13   2   1       20.55       16.53      1.80 o
 -12   2   1      273.35      255.99      9.89 o
 -11   2   1       46.28       28.51      1.88 o
 -10   2   1       26.74       13.80      1.57 o
  -9   2   1      689.15      667.90      7.98 o
  -8   2   1      987.41      899.69     12.91 o
  -7   2   1      565.20      543.49      8.55 o
  -6   2   1     2129.67     2182.52     24.95 o
  -5   2   1      219.78      183.59      3.77 o
  -4   2   1     3822.28     4121.94     37.47 o
  -3   2   1     5698.22     5780.77     50.61 o
  -2   2   1      819.10      865.50     18.77 o
  -1   2   1     1155.12     1183.00     20.35 o
   0   2   1     1336.01     1405.85     22.28 o
   1   2   1      941.46      979.82     10.82 o
   2   2   1      591.21      649.30     19.55 o
   3   2   1      464.62      590.89      5.73 o
   4   2   1       71.47       83.72      2.69 o
   5   2   1      237.42      291.51      9.67 o
   6   2   1      518.53      461.88      8.07 o
   7   2   1      475.76      464.99      7.91 o
   8   2   1        2.09        3.12      0.79 o
   9   2   1       26.56       38.27      2.08 o
  10   2   1        0.33        0.23      0.55 o
  11   2   1       64.20       49.62      2.12 o
  12   2   1      149.24      124.63      6.68 o
  13   2   1        9.35       13.74      1.56 o
  14   2   1       84.70       98.06      5.23 o
  15   2   1        0.82        0.34      0.73 o
  16   2   1        5.46        6.18      1.00 o
 -16   3   1       16.39        6.78      1.23 o
 -15   3   1        1.45        1.00      0.84 o
 -14   3   1       65.63       83.79      6.37 o
 -13   3   1       15.54        3.74      1.24 o
 -12   3   1      129.53      115.05      3.80 o
 -11   3   1      114.00      117.48      3.90 o
 -10   3   1       68.95       65.61      5.04 o
  -9   3   1      160.58      172.43      5.67 o
  -8   3   1        0.14        7.08      1.54 o
  -7   3   1       99.16       98.25      5.58 o
  -6   3   1     4709.02     4536.64     35.46 o
  -5   3   1      363.14      407.80      9.92 o
  -4   3   1      379.71      379.15      5.85 o
  -3   3   1      100.63       87.50      3.18 o
  -2   3   1      997.47     1082.38      7.69 o
  -1   3   1     5433.47     6047.96     25.50 o
   0   3   1     1540.51     1810.47     26.60 o
   1   3   1      668.95      733.19      5.22 o
   2   3   1      498.37      487.17      4.40 o
   3   3   1      229.61      280.54      3.92 o
   4   3   1      414.68      397.93      4.72 o
   5   3   1       56.95       58.25      2.57 o
   6   3   1      905.63      808.93     24.17 o
   7   3   1      161.92      161.97      4.84 o
   8   3   1        6.16        8.16      1.24 o
   9   3   1      235.20      238.21      5.22 o
  10   3   1       69.12       69.27      2.52 o
  11   3   1      235.84      226.29      4.51 o
  12   3   1       55.54       67.08      4.91 o
  13   3   1        4.98       10.31      1.94 o
  14   3   1       39.23       44.66      3.48 o
  15   3   1       13.39       19.32      2.05 o
 -16   4   1        6.08        6.12      1.06 o
 -15   4   1       20.33       17.97      2.16 o
 -14   4   1       49.71       54.97      2.85 o
 -13   4   1       14.18       10.35      1.46 o
 -12   4   1       51.31       45.53      4.25 o
 -11   4   1       14.75       16.41      1.88 o
 -10   4   1       42.46       29.50      2.08 o
  -9   4   1       19.99       15.95      2.75 o
  -8   4   1        0.54        0.67      0.76 o
  -7   4   1      131.77      107.42      4.28 o
  -6   4   1      164.10      215.93      8.09 o
  -5   4   1     1219.45     1191.66     26.56 o
  -4   4   1      467.78      536.83      7.84 o
  -3   4   1      776.78      872.02     11.27 o
  -2   4   1      754.46      701.81      8.00 o
  -1   4   1      584.23      658.17      9.07 o
   0   4   1     1519.09     1478.89     10.28 o
   1   4   1     1866.91     1860.42      9.53 o
   2   4   1     2021.57     2156.23     10.92 o
   3   4   1     1147.95     1293.47     10.27 o
   4   4   1     1273.79     1293.61     11.03 o
   5   4   1     2180.89     2204.21     16.01 o
   6   4   1      289.04      313.47      6.49 o
   7   4   1       90.20       87.07      3.66 o
   8   4   1      193.41      221.20      6.12 o
   9   4   1      455.81      412.27      8.60 o
  10   4   1       16.18        7.37      0.90 o
  11   4   1       23.31       28.77      3.44 o
  12   4   1       53.04       46.88      2.84 o
  13   4   1       37.71       29.04      3.05 o
  14   4   1       41.45       42.24      3.32 o
  15   4   1        7.86        4.20      1.05 o
 -15   5   1       21.09       20.46      1.38 o
 -14   5   1        1.21        2.25      0.73 o
 -13   5   1       17.86       13.38      1.59 o
 -12   5   1        0.23       -1.24      1.24 o
 -11   5   1       53.56       80.93      5.65 o
 -10   5   1      114.67       99.15      3.86 o
  -9   5   1      335.39      337.35     12.20 o
  -8   5   1       16.33        5.85      1.15 o
  -7   5   1       77.32       57.32      3.32 o
  -6   5   1      318.72      326.94      8.06 o
  -5   5   1       59.92       68.89      5.69 o
  -4   5   1      827.08      947.28     15.44 o
  -3   5   1       10.99       12.03      1.33 o
  -2   5   1       83.69       70.92      4.72 o
  -1   5   1      245.30      256.12      8.98 o
   0   5   1      369.47      351.54     10.39 o
   1   5   1       11.51       20.29      2.68 o
   2   5   1      621.12      669.13      9.05 o
   3   5   1        5.96       12.42      1.47 o
   4   5   1       29.25       41.82      2.48 o
   5   5   1       39.03       43.10      3.87 o
   6   5   1       38.77       46.32      4.18 o
   7   5   1        0.38        1.61      1.04 o
   8   5   1        7.65        6.40      1.77 o
   9   5   1      202.56      172.47      4.69 o
  10   5   1      102.78      106.63      3.74 o
  11   5   1        1.25       -0.56      1.25 o
  12   5   1        4.65        4.18      1.02 o
  13   5   1        6.58        7.55      1.09 o
  14   5   1       24.75       25.62      2.37 o
  15   5   1        0.68        1.52      0.72 o
 -15   6   1        5.86        7.03      1.09 o
 -14   6   1        2.18        2.64      0.70 o
 -13   6   1        0.21        0.24      0.63 o
 -12   6   1        0.10        0.73      0.93 o
 -11   6   1       18.63       23.04      2.96 o
 -10   6   1        2.07        2.83      1.00 o
  -9   6   1       14.34       24.38      1.96 o
  -8   6   1      129.91      115.98      5.19 o
  -7   6   1       87.60       63.33      3.54 o
  -6   6   1      399.69      396.74     12.66 o
  -5   6   1        5.43        9.37      1.22 o
  -4   6   1      885.93      976.57     18.70 o
  -3   6   1      323.48      232.91      9.30 o
  -2   6   1       14.74       25.98      3.32 o
  -1   6   1       79.28       90.95      6.05 o
   0   6   1      107.01      169.26      8.15 o
   1   6   1       14.98       11.46      2.23 o
   2   6   1      117.99      140.58      7.27 o
   3   6   1       31.02       16.55      1.64 o
   4   6   1        0.82        5.48      1.68 o
   5   6   1        1.94        1.93      1.04 o
   6   6   1      140.59      150.79      7.53 o
   7   6   1       70.44       52.51      4.65 o
   8   6   1        5.64       11.34      1.31 o
   9   6   1        8.44        6.64      1.09 o
  10   6   1        6.72       16.09      1.93 o
  11   6   1        1.99        0.74      0.75 o
  12   6   1        0.31        0.12      0.62 o
  13   6   1        2.61        3.87      0.87 o
  14   6   1       59.22       80.83      2.37 o
 -14   7   1        0.83        1.97      0.76 o
 -13   7   1        1.57        1.40      0.61 o
 -12   7   1       44.61       54.02      2.80 o
 -11   7   1       17.58       21.22      1.94 o
 -10   7   1        7.48        5.27      1.37 o
  -9   7   1        0.88        1.69      1.13 o
  -8   7   1        1.67        1.68      0.83 o
  -7   7   1      110.16      125.22      6.87 o
  -6   7   1       31.87       39.13      4.14 o
  -5   7   1       48.96       43.33      2.48 o
  -4   7   1       35.49       40.96      2.38 o
  -3   7   1        0.87        3.06      2.62 o
  -2   7   1        0.45        5.09      2.26 o
  -1   7   1       37.10       38.36      4.28 o
   0   7   1        1.07        1.65      1.39 o
   1   7   1       80.96       71.46      3.99 o
   2   7   1        0.63       -0.63      1.00 o
   3   7   1       97.47       80.07      4.11 o
   4   7   1       19.86       28.83      2.43 o
   5   7   1        8.46        9.51      2.07 o
   6   7   1        6.79        4.54      0.91 o
   7   7   1       12.14       13.56      1.41 o
   8   7   1       16.68       18.69      1.69 o
   9   7   1       43.82       48.09      3.27 o
  10   7   1        0.96        0.04      1.16 o
  11   7   1        3.84        3.60      1.26 o
  12   7   1        8.82       10.75      1.91 o
  13   7   1        3.64        3.81      1.07 o
 -13   8   1        0.67        2.17      0.77 o
 -12   8   1        3.25        2.56      1.07 o
 -11   8   1       11.03       10.69      1.96 o
 -10   8   1       11.71        7.01      1.96 o
  -9   8   1       11.24       10.05      1.59 o
  -8   8   1       13.08       24.26      2.43 o
  -7   8   1        2.07        1.32      0.99 o
  -6   8   1        2.13       -0.28      0.95 o
  -5   8   1       13.37       19.03      2.16 o
  -4   8   1      256.21      268.11      5.51 o
  -3   8   1       67.01       42.37      3.33 o
  -2   8   1      294.40      330.44      9.03 o
  -1   8   1       51.65       55.07      3.84 o
   0   8   1       51.26      115.10      8.35 o
   1   8   1        9.22        9.80      1.83 o
   2   8   1        0.65        1.12      0.95 o
   3   8   1       36.33       30.83      2.78 o
   4   8   1       10.28       15.92      1.65 o
   5   8   1        5.83       18.49      2.02 o
   6   8   1        9.98        7.59      1.92 o
   7   8   1        0.00        1.12      0.89 o
   8   8   1       34.96       51.09      3.34 o
   9   8   1        2.32        2.85      1.34 o
  10   8   1       17.06       29.00      3.09 o
  11   8   1       17.19       21.11      2.45 o
  12   8   1        4.99       11.62      1.61 o
 -12   9   1        2.50        3.31      0.88 o
 -11   9   1        0.16        1.99      0.99 o
 -10   9   1        3.15        6.09      1.13 o
  -9   9   1        0.23        0.38      0.61 o
  -8   9   1        1.72        3.31      0.97 o
  -7   9   1        2.06        2.40      0.89 o
  -6   9   1       16.44       26.30      3.90 o
  -5   9   1        1.55        0.85      1.19 o
  -4   9   1        4.16        3.64      1.38 o
  -3   9   1       18.39       18.16      1.58 o
  -2   9   1       15.92       26.71      1.89 o
  -1   9   1      203.33      209.50      5.00 o
   0   9   1        0.09        1.38      0.79 o
   1   9   1       80.07       74.80      3.60 o
   2   9   1        6.44        2.72      0.77 o
   3   9   1       15.49       15.90      1.50 o
   4   9   1        7.67        5.75      2.03 o
   5   9   1       10.88       12.40      2.76 o
   6   9   1       39.88       56.48      3.42 o
   7   9   1       23.38       17.44      1.88 o
   8   9   1        1.42        1.61      0.78 o
   9   9   1        0.75        0.52      0.69 o
  10   9   1        0.05        1.37      0.97 o
  11   9   1       10.02       14.09      3.19 o
 -10  10   1        0.02        2.04      0.68 o
  -9  10   1       44.57       68.31      3.06 o
  -8  10   1       10.51       15.16      2.71 o
  -7  10   1        0.11        1.83      1.48 o
  -6  10   1        3.91        5.89      1.39 o
  -5  10   1        2.92        3.69      1.26 o
  -4  10   1        3.70        5.38      2.04 o
  -3  10   1        0.07        2.01      1.41 o
  -2  10   1        3.62        0.67      1.12 o
  -1  10   1       10.74       11.42      1.71 o
   0  10   1       28.32       23.89      1.88 o
   1  10   1        0.12       -0.53      0.68 o
   2  10   1       24.51       32.43      2.99 o
   3  10   1        4.75       11.10      1.88 o
   4  10   1        9.57        9.65      3.08 o
   5  10   1        2.55        0.52      0.77 o
   6  10   1        2.45        4.76      1.22 o
   7  10   1        1.72        0.38      0.64 o
   8  10   1        5.44        8.25      1.20 o
   9  10   1        8.36       12.50      2.06 o
  10  10   1        1.44        2.53      1.19 o
  -8  11   1        0.86        0.23      0.87 o
  -7  11   1        3.91        1.27      0.70 o
  -6  11   1       22.50       24.20      2.20 o
  -5  11   1        0.37        1.10      1.10 o
  -4  11   1        1.14        1.62      1.39 o
  -3  11   1       17.57       29.73      3.88 o
  -2  11   1       11.43       12.12      2.59 o
  -1  11   1        0.04       -0.28      0.83 o
   0  11   1        2.39        5.00      1.21 o
   1  11   1        0.25        1.13      1.86 o
   2  11   1        3.18        4.86      1.16 o
   3  11   1        1.39        4.61      1.25 o
   4  11   1        0.30        1.88      0.87 o
   5  11   1        0.39        0.56      0.68 o
   6  11   1        1.06        0.12      1.05 o
   7  11   1        0.38        0.46      0.99 o
   8  11   1        0.84        0.73      0.86 o
  -6  12   1        0.14        2.43      1.01 o
  -5  12   1        0.30       -0.54      0.77 o
  -4  12   1        1.92        2.00      1.13 o
  -3  12   1       14.87       18.16      2.57 o
  -2  12   1        0.74       -0.95      0.95 o
  -1  12   1        7.28        3.70      1.44 o
   0  12   1        0.10        0.65      0.95 o
   1  12   1        1.23       -0.06      0.92 o
   2  12   1        0.29        0.36      0.87 o
   3  12   1        0.93       -0.53      0.89 o
   4  12   1        1.41        0.97      1.01 o
   5  12   1        0.47        0.20      0.96 o
 -17   0   2       23.92       41.42      2.55 o
 -16   0   2      111.29      123.58      5.52 o
 -15   0   2      271.15      311.29      9.92 o
 -14   0   2       24.63       31.90      3.16 o
 -13   0   2       44.62       49.63      4.09 o
 -12   0   2        5.99       12.80      2.22 o
 -11   0   2      217.71      199.03      9.30 o
 -10   0   2      870.79     1023.03     13.71 o
  -9   0   2      264.88      278.98      6.91 o
  -8   0   2       24.36       23.75      3.85 o
  -7   0   2      222.01      217.74      5.47 o
  -6   0   2        2.93       18.08      1.55 o
  -5   0   2     1793.66     1901.14     13.29 o
  -4   0   2       20.31       32.02      1.48 o
  -3   0   2      387.58      350.52      4.46 o
  -2   0   2     1631.85     1749.57     13.90 o
  -1   0   2      655.10      696.91     12.31 o
   1   0   2      295.67      285.47     10.25 o
   2   0   2     3547.29     3771.83    108.99 o
   3   0   2     5261.32     5635.24     26.34 o
   4   0   2       23.01       20.04      5.73 o
   5   0   2      941.94      903.48      9.70 o
   6   0   2     3664.91     3470.03     95.87 o
   7   0   2      551.70      508.03     12.87 o
   8   0   2      110.28      128.28      4.47 o
   9   0   2      320.91      332.04     10.82 o
  10   0   2     1119.96     1145.34     45.14 o
  11   0   2      118.47      152.94      5.22 o
  12   0   2       32.43       24.82      2.93 o
  13   0   2        2.83        3.68      1.29 o
  14   0   2       13.42       16.26      1.49 o
  15   0   2        2.96        0.80      0.67 o
 -17   1   2        9.83        7.42      1.22 o
 -16   1   2        0.04        1.04      0.50 o
 -15   1   2       20.56       16.87      1.36 o
 -14   1   2        0.89        0.26      1.53 o
 -13   1   2        0.06        0.24      0.70 o
 -12   1   2        6.53        2.42      1.04 o
 -11   1   2      227.30      198.38      6.53 o
 -10   1   2      340.00      328.56      6.54 o
  -9   1   2      280.78      254.69      4.24 o
  -8   1   2      136.73       98.86      2.88 o
  -7   1   2        2.02        3.50      0.70 o
  -6   1   2     2809.74     2605.27     11.97 o
  -5   1   2     1599.11     1728.09     21.00 o
  -4   1   2     3339.54     3367.98     13.95 o
  -3   1   2     4364.95     4431.64     14.01 o
  -2   1   2      146.53      116.51      2.33 o
  -1   1   2     4617.13     4739.39     47.03 o
   0   1   2       92.59       65.36      3.40 o
   1   1   2      311.07      269.46      5.24 o
   2   1   2      356.66      440.50      4.02 o
   3   1   2     1261.67     1169.78      9.58 o
   4   1   2       86.71       79.25      2.25 o
   5   1   2       55.35       41.48      2.28 o
   6   1   2      583.65      575.41     11.35 o
   7   1   2       71.82       61.36      2.48 o
   8   1   2        2.00        0.76      0.63 o
   9   1   2      105.39       82.13      3.11 o
  10   1   2        0.55        2.52      0.64 o
  11   1   2       78.03       98.69      2.95 o
  12   1   2       44.53       30.26      3.35 o
  13   1   2        1.01        0.37      0.44 o
  14   1   2       11.47        6.28      0.97 o
  15   1   2        0.74        0.79      0.38 o
 -16   2   2       22.11       21.98      1.27 o
 -15   2   2        4.88        7.19      1.18 o
 -14   2   2       32.65       24.81      2.14 o
 -13   2   2       39.43       37.87      2.77 o
 -12   2   2      193.90      163.65      5.71 o
 -11   2   2       65.41       54.03      2.25 o
 -10   2   2       62.67       70.64      3.07 o
  -9   2   2      514.19      543.88     14.61 o
  -8   2   2      498.33      419.01     12.03 o
  -7   2   2      266.35      279.54      9.26 o
  -6   2   2       22.35       25.97      2.71 o
  -5   2   2      126.43      102.74      2.78 o
  -4   2   2      331.69      329.75      5.31 o
  -3   2   2     4707.71     4986.06     18.37 o
  -2   2   2      242.07      257.08      3.69 o
  -1   2   2     1317.37     1327.92      6.15 o
   0   2   2      141.23      189.74      3.51 o
   1   2   2      314.01      255.87      4.28 o
   2   2   2     2514.45     2766.64      9.34 o
   3   2   2      395.82      419.30      4.92 o
   4   2   2     1172.73     1190.00      9.45 o
   5   2   2        5.53        5.40      0.70 o
   6   2   2       55.84       78.59      2.67 o
   7   2   2      126.19       96.64      3.15 o
   8   2   2      315.86      308.29      7.22 o
   9   2   2       66.05       55.74      2.61 o
  10   2   2      982.78      931.45      9.20 o
  11   2   2        4.30        3.84      1.40 o
  12   2   2        0.30        0.99      0.73 o
  13   2   2        2.72        3.89      0.90 o
  14   2   2        1.84        3.61      0.75 o
  15   2   2        0.44       -0.53      0.54 o
 -16   3   2        0.27        0.32      0.46 o
 -15   3   2        0.27        1.08      0.76 o
 -14   3   2       31.84       30.75      2.35 o
 -13   3   2      207.50      192.46      6.12 o
 -12   3   2      128.18      148.91      5.50 o
 -11   3   2      181.96      152.49      4.50 o
 -10   3   2       29.57       36.60      2.34 o
  -9   3   2       81.91       89.46      6.00 o
  -8   3   2       36.53       21.32      2.96 o
  -7   3   2      236.55      234.87      8.94 o
  -6   3   2        6.96        1.51      1.01 o
  -5   3   2     2903.56     3241.08     21.48 o
  -4   3   2       23.99       18.57      1.49 o
  -3   3   2       13.64       24.14      9.98 o
  -2   3   2       48.33       61.66      2.20 o
  -1   3   2      916.36      891.37     12.82 o
   0   3   2      291.01      352.11      3.39 o
   1   3   2      855.74      770.13      6.42 o
   2   3   2       49.15       46.36      2.17 o
   3   3   2     1215.96     1280.71      9.83 o
   4   3   2        0.17        0.38      0.44 o
   5   3   2      104.54      120.78      3.16 o
   6   3   2       54.19       43.61      2.09 o
   7   3   2      127.64      111.74      3.58 o
   8   3   2      853.97      883.54     10.02 o
   9   3   2       17.60       11.97      1.36 o
  10   3   2       34.68       35.97      1.68 o
  11   3   2        0.25        0.85      0.74 o
  12   3   2       61.62       70.00      3.51 o
  13   3   2        0.12       -0.42      0.54 o
  14   3   2        1.39        1.99      0.92 o
  15   3   2        4.72        2.78      0.79 o
 -16   4   2        0.18       -0.30      0.48 o
 -15   4   2        5.71        6.25      0.92 o
 -14   4   2       12.85        6.81      1.16 o
 -13   4   2        0.85        1.51      0.89 o
 -12   4   2       31.61       41.19      3.02 o
 -11   4   2       63.44       63.43      2.99 o
 -10   4   2       31.15       18.09      1.26 o
  -9   4   2       26.39       34.48      6.48 o
  -8   4   2        1.32        0.24      0.95 o
  -7   4   2      289.35      280.50     10.15 o
  -6   4   2       55.25       36.92      3.59 o
  -5   4   2       67.10       91.57      3.58 o
  -4   4   2       23.80       20.55      1.69 o
  -3   4   2      136.97      121.72      3.78 o
  -2   4   2       81.44       74.11      2.81 o
  -1   4   2       16.81       30.52      1.81 o
   0   4   2        1.96        4.59      0.78 o
   1   4   2       67.65       63.01      1.67 o
   2   4   2       59.11       57.27      2.00 o
   3   4   2        0.38        4.89      0.72 o
   4   4   2      277.50      313.56      6.02 o
   5   4   2      216.79      205.63      5.38 o
   6   4   2        3.55        3.58      0.93 o
   7   4   2        6.34        4.07      1.59 o
   8   4   2      457.24      423.46      8.88 o
   9   4   2        2.36        4.84      0.84 o
  10   4   2       31.58       34.77      2.11 o
  11   4   2        0.04        0.71      0.74 o
  12   4   2       42.85       36.84      3.56 o
  13   4   2        3.11        3.71      1.20 o
  14   4   2        1.79        1.63      0.88 o
 -15   5   2       20.52       20.67      1.45 o
 -14   5   2       15.55       13.60      1.91 o
 -13   5   2       85.55       94.31      5.76 o
 -12   5   2        0.31        1.46      1.12 o
 -11   5   2        2.65        2.64      1.36 o
 -10   5   2       97.95      127.56      3.34 o
  -9   5   2        9.43       10.03      1.65 o
  -8   5   2       21.52       26.66      3.47 o
  -7   5   2       46.09       41.89      4.07 o
  -6   5   2       12.32       19.94      2.90 o
  -5   5   2      428.81      391.90      7.99 o
  -4   5   2       66.59       96.98      3.92 o
  -3   5   2      344.21      295.75     12.91 o
  -2   5   2        1.10        7.84      2.11 o
  -1   5   2        8.07       14.72      2.42 o
   0   5   2      544.94      493.26     12.86 o
   1   5   2       85.46       76.48      3.00 o
   2   5   2      837.56      749.43      8.09 o
   3   5   2       97.13      100.94      3.64 o
   4   5   2      148.01      155.59      3.76 o
   5   5   2      214.79      222.63      5.73 o
   6   5   2       13.37       12.55      2.85 o
   7   5   2        8.25        6.37      1.98 o
   8   5   2      913.09      983.20     11.05 o
   9   5   2        1.89        0.98      0.61 o
  10   5   2        0.07       -0.17      0.77 o
  11   5   2       77.15       83.64      3.78 o
  12   5   2        0.27        0.74      0.56 o
  13   5   2        0.45        1.46      0.58 o
 -15   6   2        1.06        1.42      0.69 o
 -14   6   2       37.69       42.88      2.25 o
 -13   6   2       38.57       38.37      2.44 o
 -12   6   2       10.44       19.19      2.72 o
 -11   6   2        0.12        1.28      1.17 o
 -10   6   2       12.34       10.12      1.62 o
  -9   6   2       57.08       63.50      2.71 o
  -8   6   2      284.25      273.94      6.48 o
  -7   6   2      605.02      706.15     16.70 o
  -6   6   2       34.92       24.87      3.22 o
  -5   6   2      320.63      351.86     11.85 o
  -4   6   2       74.73       75.00      5.64 o
  -3   6   2      586.01      680.88     16.69 o
  -2   6   2      333.35      351.27     12.21 o
  -1   6   2      117.38      133.77      7.49 o
   0   6   2      282.07      256.55     10.21 o
   1   6   2      100.94      130.99      7.25 o
   2   6   2        4.48        9.94      2.14 o
   3   6   2       16.42       15.05      1.65 o
   4   6   2       81.33       91.91      3.98 o
   5   6   2       23.76       21.56      2.92 o
   6   6   2       16.86       13.81      2.47 o
   7   6   2        8.35       11.34      1.63 o
   8   6   2        7.01        6.73      1.37 o
   9   6   2        0.02       -0.50      1.10 o
  10   6   2        0.01       -0.08      0.64 o
  11   6   2        2.03        0.29      0.61 o
  12   6   2        9.69        7.23      1.65 o
  13   6   2        8.35       12.22      1.04 o
 -14   7   2        0.39        1.64      1.11 o
 -13   7   2        1.50        0.98      0.52 o
 -12   7   2        3.03        5.57      1.01 o
 -11   7   2        7.46        7.36      1.61 o
 -10   7   2       26.43       12.18      2.51 o
  -9   7   2        0.15        2.07      1.54 o
  -8   7   2        0.43        0.20      0.91 o
  -7   7   2        1.51        2.29      0.91 o
  -6   7   2       69.13       49.35      4.78 o
  -5   7   2      216.66      161.39      8.47 o
  -4   7   2      159.62      152.07      8.48 o
  -3   7   2      343.55      353.50     13.05 o
  -2   7   2      174.35      227.32     10.47 o
  -1   7   2      239.94      155.51      8.69 o
   0   7   2       36.11       43.40      4.68 o
   1   7   2        0.96        1.30      1.38 o
   2   7   2      228.68      316.56     11.93 o
   3   7   2       43.40       59.16      5.18 o
   4   7   2       14.83        8.19      2.05 o
   5   7   2       44.06       36.06      2.63 o
   6   7   2      186.35      184.98      6.00 o
   7   7   2        2.58       10.44      2.44 o
   8   7   2       33.01       18.28      2.82 o
   9   7   2        9.51       11.88      2.27 o
  10   7   2        4.35        6.75      1.68 o
  11   7   2       13.42       18.87      2.43 o
  12   7   2        8.61        4.57      1.05 o
 -13   8   2        3.33        4.80      1.08 o
 -12   8   2       17.69       21.93      2.46 o
 -11   8   2       32.16       27.89      3.02 o
 -10   8   2        8.92       11.90      2.76 o
  -9   8   2        0.88        1.11      1.30 o
  -8   8   2       31.16       37.29      4.65 o
  -7   8   2        0.17       -0.02      1.07 o
  -6   8   2       11.97       11.60      2.63 o
  -5   8   2        2.64        1.31      0.67 o
  -4   8   2      163.16      149.37      4.18 o
  -3   8   2       55.09       39.98      2.21 o
  -2   8   2        1.80        0.26      1.20 o
  -1   8   2        2.76        4.60      2.01 o
   0   8   2       68.22       57.41      5.60 o
   1   8   2       47.60       48.13      2.89 o
   2   8   2        2.37        3.13      0.95 o
   3   8   2       26.44       12.08      1.84 o
   4   8   2        7.93        9.03      1.93 o
   5   8   2       52.79       51.74      4.45 o
   6   8   2       33.27       35.04      3.77 o
   7   8   2        3.86        1.01      1.19 o
   8   8   2       20.30       21.34      2.91 o
   9   8   2        0.51        0.99      0.96 o
  10   8   2        5.95        7.70      1.66 o
  11   8   2        0.10        0.05      0.71 o
  12   8   2        1.00        1.10      0.53 o
 -12   9   2        1.08       -0.11      0.64 o
 -11   9   2        0.04        0.30      0.66 o
 -10   9   2       16.65       18.86      1.81 o
  -9   9   2       52.60       59.34      3.85 o
  -8   9   2        2.16        0.37      0.66 o
  -7   9   2       23.41       20.93      3.39 o
  -6   9   2        8.01       17.69      3.34 o
  -5   9   2       23.51       23.29      3.67 o
  -4   9   2        0.67        0.80      0.93 o
  -3   9   2        1.05        3.96      0.89 o
  -2   9   2        3.02        2.91      0.79 o
  -1   9   2       45.94       48.97      2.53 o
   0   9   2       10.29       18.29      1.62 o
   1   9   2        0.50        0.11      0.76 o
   2   9   2        3.28        0.94      0.77 o
   3   9   2        0.37        0.08      1.10 o
   4   9   2        0.03        1.52      1.29 o
   5   9   2        0.06       -0.23      0.59 o
   6   9   2        8.38        8.61      1.87 o
   7   9   2        1.03        1.13      1.02 o
   8   9   2        7.14        6.51      1.30 o
   9   9   2        0.05        0.75      0.62 o
  10   9   2        4.57        4.26      0.88 o
  -9  10   2        7.10       11.92      2.18 o
  -8  10   2        1.52        4.99      1.65 o
  -7  10   2       24.60       17.66      2.96 o
  -6  10   2        6.32        7.76      2.05 o
  -5  10   2        3.54        2.49      1.53 o
  -4  10   2        0.70        1.03      1.26 o
  -3  10   2       27.27       20.63      2.27 o
  -2  10   2       16.34       11.41      1.80 o
  -1  10   2       24.73       25.72      2.51 o
   0  10   2        4.77        4.00      1.16 o
   1  10   2        3.20        4.32      1.24 o
   2  10   2        1.70        1.51      1.38 o
   3  10   2        0.10       -1.49      1.53 o
   4  10   2       11.85       13.55      2.89 o
   5  10   2        0.11        0.08      1.00 o
   6  10   2        9.53        7.84      1.24 o
   7  10   2        0.08        0.34      0.62 o
   8  10   2        0.24       -0.13      0.53 o
   9  10   2        0.41        0.22      0.78 o
  -8  11   2       23.42       26.05      2.62 o
  -7  11   2        2.32        2.95      1.23 o
  -6  11   2        0.16       -1.06      1.06 o
  -5  11   2        0.39        1.33      1.28 o
  -4  11   2        1.63        2.25      1.42 o
  -3  11   2       22.21       23.48      3.37 o
  -2  11   2        8.72        6.95      2.06 o
  -1  11   2        0.40        1.43      1.16 o
   0  11   2        0.31       -0.23      1.06 o
   1  11   2        0.27        0.92      1.01 o
   2  11   2        0.24        1.36      1.18 o
   3  11   2        0.52        1.46      1.28 o
   4  11   2        3.97        3.90      1.65 o
   5  11   2        0.53        2.17      1.37 o
   6  11   2        0.89       -0.49      0.98 o
   7  11   2        0.82        1.78      1.04 o
  -6  12   2        0.28        0.29      0.66 o
  -5  12   2        4.73        6.34      1.46 o
  -4  12   2        0.08       -0.36      0.75 o
  -3  12   2        3.23        2.17      1.01 o
  -2  12   2        0.01       -0.83      1.08 o
  -1  12   2        1.92        3.15      1.38 o
   0  12   2        6.51       11.12      2.14 o
   1  12   2        0.28        0.22      0.86 o
   2  12   2        0.01        1.50      0.93 o
   3  12   2        0.85        2.93      1.22 o
 -17   1   3        1.20        0.33      0.59 o
 -16   1   3        0.50        0.48      0.39 o
 -15   1   3       47.40       53.80      2.32 o
 -14   1   3      157.24      156.85      4.31 o
 -13   1   3      117.36      121.15      4.86 o
 -12   1   3       95.45       84.80      3.38 o
 -11   1   3      176.91      199.09      4.38 o
 -10   1   3        4.93       11.60      3.12 o
  -9   1   3      879.06      829.25     22.37 o
  -8   1   3      339.37      425.29      6.89 o
  -7   1   3      200.91      182.40      4.23 o
  -6   1   3       62.07       72.33      3.00 o
  -5   1   3       73.76       55.04      1.97 o
  -4   1   3      440.58      503.22      5.31 o
  -3   1   3      180.34      168.29      2.88 o
  -2   1   3      942.77      982.43      8.07 o
  -1   1   3       41.80       38.32      1.51 o
   0   1   3     3001.85     3102.62     32.19 o
   1   1   3      272.81      298.50      4.25 o
   2   1   3     2483.64     2645.92     14.64 o
   3   1   3      430.42      429.39      6.42 o
   4   1   3     2686.16     2934.17     18.15 o
   5   1   3       91.42       85.96      3.39 o
   6   1   3      104.09       85.64      3.60 o
   7   1   3      104.50      102.40      4.17 o
   8   1   3       37.43       44.00      2.87 o
   9   1   3       26.88       29.86      1.67 o
  10   1   3       88.42       95.14      2.97 o
  11   1   3       63.75       66.17      3.53 o
  12   1   3       53.87       60.86      3.22 o
  13   1   3       55.14       67.85      3.15 o
  14   1   3        3.46        6.12      0.85 o
 -16   2   3       29.80       38.49      1.73 o
 -15   2   3       13.88        7.48      0.93 o
 -14   2   3       62.70       63.30      3.42 o
 -13   2   3        1.92        0.63      0.76 o
 -12   2   3        5.89       11.67      1.33 o
 -11   2   3       63.70       49.85      2.29 o
 -10   2   3       96.94       90.77      4.50 o
  -9   2   3      737.07      638.07     18.88 o
  -8   2   3      544.44      594.85     10.72 o
  -7   2   3       47.72       44.77      2.94 o
  -6   2   3       52.79       90.42      3.98 o
  -5   2   3       87.50       81.82      3.23 o
  -4   2   3     4345.42     4342.68     41.82 o
  -3   2   3     2646.14     2566.23     11.03 o
  -2   2   3      411.35      417.42      3.85 o
  -1   2   3      168.95      202.08      4.35 o
   0   2   3       80.48       86.26      8.35 o
   1   2   3      612.12      560.77     20.90 o
   2   2   3     1350.96     1408.15     14.28 o
   3   2   3      129.96       95.54      2.58 o
   4   2   3        3.96        1.47      0.51 o
   5   2   3        1.93        1.61      0.54 o
   6   2   3       29.30       38.10      2.03 o
   7   2   3        2.30        1.73      0.58 o
   8   2   3        0.82       -0.50      0.71 o
   9   2   3       53.09       35.78      1.86 o
  10   2   3        7.24       10.07      1.54 o
  11   2   3       71.66       55.54      3.27 o
  12   2   3        7.18        3.92      0.89 o
  13   2   3        0.89        1.93      1.09 o
  14   2   3        6.61        3.46      1.03 o
 -16   3   3       19.82       22.45      1.50 o
 -15   3   3        4.36        2.06      1.25 o
 -14   3   3        1.22        1.75      0.75 o
 -13   3   3       30.99       29.31      3.12 o
 -12   3   3       15.83       21.58      2.27 o
 -11   3   3       93.72       66.34      2.42 o
 -10   3   3        8.09       12.45      2.59 o
  -9   3   3       10.50        5.09      1.02 o
  -8   3   3       32.79       15.43      1.88 o
  -7   3   3       96.36      148.98      5.26 o
  -6   3   3      846.90      732.70     10.77 o
  -5   3   3        5.69        3.36      0.73 o
  -4   3   3      755.56      699.75     10.64 o
  -3   3   3      519.49      486.65      5.77 o
  -2   3   3      268.10      371.87      6.57 o
  -1   3   3     1469.27     1434.32     39.68 o
   0   3   3      152.97      154.13      4.45 o
   1   3   3       70.60       74.31      3.67 o
   2   3   3       85.67       62.64      2.25 o
   3   3   3       11.25        7.62      1.13 o
   4   3   3      826.29      800.22     22.82 o
   5   3   3      113.76      162.41      5.03 o
   6   3   3      559.04      502.58      8.77 o
   7   3   3       14.90       10.82      1.15 o
   8   3   3      113.28      123.49      3.05 o
   9   3   3      249.05      218.64      4.59 o
  10   3   3       11.12        7.55      1.35 o
  11   3   3       22.57       18.91      1.93 o
  12   3   3       19.71       15.21      1.60 o
  13   3   3        2.01        3.77      1.02 o
  14   3   3       19.54       18.97      1.87 o
 -16   4   3       92.17      101.54      3.99 o
 -15   4   3       31.08       40.47      1.77 o
 -14   4   3       15.08       14.85      2.37 o
 -13   4   3        0.40       -0.32      1.22 o
 -12   4   3      242.73      232.66      7.58 o
 -11   4   3      418.61      428.82      6.87 o
 -10   4   3      184.32      172.00      4.34 o
  -9   4   3        2.40        1.02      0.99 o
  -8   4   3        0.35        0.44      0.84 o
  -7   4   3      381.48      409.28      9.02 o
  -6   4   3        1.04        0.17      1.05 o
  -5   4   3        0.77        1.80      0.61 o
  -4   4   3       63.01       61.94      3.10 o
  -3   4   3       37.57       46.98      7.76 o
  -2   4   3       46.94       51.45      2.68 o
  -1   4   3      247.81      282.52      5.98 o
   0   4   3       33.67       22.16      1.36 o
   1   4   3      219.64      239.96      4.34 o
   2   4   3       87.72       88.77      2.79 o
   3   4   3      214.77      235.36      4.65 o
   4   4   3      881.40      840.53     11.18 o
   5   4   3      414.39      376.77      7.96 o
   6   4   3      167.48      155.42      5.27 o
   7   4   3       23.81       23.05      2.15 o
   8   4   3       30.59       27.26      1.47 o
   9   4   3      106.11      118.73      3.89 o
  10   4   3       45.49       59.03      2.70 o
  11   4   3       11.62       19.70      1.50 o
  12   4   3        0.05       -0.09      0.47 o
 -15   5   3        0.64       -0.07      0.41 o
 -14   5   3        0.62        1.45      0.87 o
 -13   5   3        0.01        0.08      1.00 o
 -12   5   3        2.35        1.30      1.22 o
 -11   5   3       11.71       18.26      3.15 o
 -10   5   3       79.04       75.94      2.98 o
  -9   5   3       93.21       71.08      2.86 o
  -8   5   3        7.38       11.77      1.80 o
  -7   5   3        3.83        9.05      2.32 o
  -6   5   3      883.75      911.36     22.31 o
  -5   5   3      268.31      334.99      7.85 o
  -4   5   3       20.33       11.09      3.10 o
  -3   5   3        4.58       15.91      1.72 o
  -2   5   3       88.59      123.44      4.38 o
  -1   5   3      654.81      713.19     23.29 o
   0   5   3      373.18      381.76     14.09 o
   1   5   3        7.26        4.26      0.96 o
   2   5   3      153.41      159.96      3.92 o
   3   5   3      128.25      157.36      6.49 o
   4   5   3        7.64       10.51      1.39 o
   5   5   3        0.19        3.34      0.93 o
   6   5   3       27.89       18.62      1.93 o
   7   5   3        5.58        6.95      0.87 o
   8   5   3       16.00       22.25      1.51 o
   9   5   3       31.98       24.42      1.80 o
  10   5   3       28.73       33.31      1.99 o
  11   5   3        1.27        2.28      0.75 o
  12   5   3        2.05        2.31      0.84 o
  13   5   3        0.08       -0.52      0.53 o
 -14   6   3        9.27        9.95      1.14 o
 -13   6   3        5.69        3.45      1.21 o
 -12   6   3       11.31       14.45      2.44 o
 -11   6   3        0.26        0.41      1.07 o
 -10   6   3       16.39       15.57      2.05 o
  -9   6   3        6.96        9.02      1.08 o
  -8   6   3        2.87        1.12      0.77 o
  -7   6   3        3.24        1.92      1.11 o
  -6   6   3      134.19      143.77      5.98 o
  -5   6   3       56.62       81.34      4.21 o
  -4   6   3      335.41      373.19      8.58 o
  -3   6   3      179.22      125.74      7.72 o
  -2   6   3      136.91      160.37      8.72 o
  -1   6   3       48.14       57.04      5.39 o
   0   6   3        7.77       13.00      2.75 o
   1   6   3        6.21       13.43      2.68 o
   2   6   3       42.52       24.11      3.33 o
   3   6   3       15.50       18.89      1.48 o
   4   6   3       20.11       16.35      2.49 o
   5   6   3        1.14        2.34      0.85 o
   6   6   3       84.16       93.55      4.65 o
   7   6   3       22.92       26.29      2.39 o
   8   6   3       19.27       14.23      2.53 o
   9   6   3        0.00        1.24      1.28 o
  10   6   3        3.18        2.40      0.76 o
  11   6   3        1.59        0.65      0.70 o
  12   6   3       10.65        9.98      1.38 o
 -14   7   3        5.69        7.34      1.20 o
 -13   7   3       20.48       16.36      1.16 o
 -12   7   3       62.80       66.60      4.26 o
 -11   7   3       10.54       12.41      2.13 o
 -10   7   3        8.11       11.41      1.81 o
  -9   7   3       65.53       68.40      5.83 o
  -8   7   3       57.52       47.91      5.02 o
  -7   7   3       21.46       17.39      2.06 o
  -6   7   3      234.92      266.23      7.60 o
  -5   7   3       60.02       64.11      2.66 o
  -4   7   3        6.59        7.70      2.33 o
  -3   7   3       12.91       19.06      3.41 o
  -2   7   3        4.16        5.53      2.31 o
  -1   7   3      119.67      131.03      8.28 o
   0   7   3        0.60        0.04      1.33 o
   1   7   3        8.58       14.85      2.85 o
   2   7   3        0.03        1.23      1.32 o
   3   7   3        0.01        1.77      0.68 o
   4   7   3        2.62        5.26      1.30 o
   5   7   3        0.74        3.23      1.06 o
   6   7   3       28.33       29.92      3.61 o
   7   7   3        4.76        5.70      1.85 o
   8   7   3        3.05        4.06      1.58 o
   9   7   3       18.31       17.99      2.58 o
  10   7   3        2.11        0.96      0.84 o
  11   7   3        3.49        5.55      1.21 o
 -13   8   3        1.14        0.93      0.67 o
 -12   8   3        2.50        6.74      1.36 o
 -11   8   3        0.22        0.53      0.81 o
 -10   8   3        7.23        0.03      1.98 o
  -9   8   3       32.23       27.88      2.55 o
  -8   8   3       15.00       17.05      2.15 o
  -7   8   3        5.48        4.79      1.31 o
  -6   8   3        1.51        2.52      1.40 o
  -5   8   3        0.15        0.17      0.63 o
  -4   8   3       84.23       64.43      2.75 o
  -3   8   3       17.41       10.54      1.64 o
  -2   8   3       57.47       74.12      2.95 o
  -1   8   3       59.49       41.67      2.23 o
   0   8   3        9.44       20.45      1.60 o
   1   8   3       31.64       44.77      2.33 o
   2   8   3        5.99        1.92      0.88 o
   3   8   3        6.42       11.69      1.10 o
   4   8   3        0.03        1.34      0.69 o
   5   8   3        8.12       13.06      1.87 o
   6   8   3        2.07        1.84      0.90 o
   7   8   3        0.77        1.13      1.00 o
   8   8   3       16.25       14.88      4.88 o
   9   8   3        0.74        0.21      0.62 o
  10   8   3        3.37        9.48      1.58 o
  11   8   3        1.38        0.86      0.56 o
 -11   9   3        5.24        7.45      1.27 o
 -10   9   3        3.65        5.72      0.91 o
  -9   9   3       42.09       48.45      2.82 o
  -8   9   3        0.49        3.03      1.72 o
  -7   9   3       27.59       32.20      3.99 o
  -6   9   3       26.55       34.72      2.79 o
  -5   9   3        0.14        0.65      0.62 o
  -4   9   3        4.21        4.93      1.08 o
  -3   9   3       95.55      104.54      4.00 o
  -2   9   3        3.38        3.83      1.00 o
  -1   9   3       23.33       27.11      2.08 o
   0   9   3       10.52        2.09      1.32 o
   1   9   3       12.05       13.13      1.83 o
   2   9   3       30.53       25.40      2.53 o
   3   9   3        3.41        2.17      0.99 o
   4   9   3        6.74        5.29      0.94 o
   5   9   3       13.60       23.85      3.24 o
   6   9   3        9.01       10.06      1.62 o
   7   9   3        2.29        1.95      0.77 o
   8   9   3        0.39        0.15      0.53 o
   9   9   3        1.28        1.72      0.56 o
  -9  10   3       21.51       33.40      3.03 o
  -8  10   3       26.91       23.52      2.90 o
  -7  10   3        5.05        7.58      1.94 o
  -6  10   3       10.77       14.01      2.68 o
  -5  10   3        0.10        0.08      1.29 o
  -4  10   3       25.13       31.50      2.68 o
  -3  10   3        3.65        5.24      1.30 o
  -2  10   3        0.12        0.57      0.92 o
  -1  10   3        3.73        5.12      1.63 o
   0  10   3        7.14        7.31      1.47 o
   1  10   3       10.95        8.80      1.54 o
   2  10   3       21.86       26.77      2.51 o
   3  10   3       12.60       12.70      1.75 o
   4  10   3        2.07        0.86      1.05 o
   5  10   3        2.59        3.08      0.74 o
   6  10   3        3.41        1.51      0.62 o
   7  10   3        0.73       -0.57      0.57 o
  -7  11   3        2.88        5.89      1.38 o
  -6  11   3       13.09       14.59      2.21 o
  -5  11   3        0.25       -0.41      0.88 o
  -4  11   3        2.33        2.36      1.27 o
  -3  11   3        0.01       -1.16      1.16 o
  -2  11   3        0.34       -0.33      1.13 o
  -1  11   3       12.21        7.80      1.33 o
   0  11   3        0.24        0.74      1.04 o
   1  11   3        0.01        1.42      1.11 o
   2  11   3        0.28        1.94      1.55 o
   3  11   3        3.69        5.21      1.75 o
   4  11   3        2.54       -0.50      0.91 o
   5  11   3        0.02       -1.18      1.18 o
  -4  12   3        0.08        0.47      0.69 o
  -3  12   3        5.85        7.14      1.50 o
  -2  12   3        1.01        0.16      0.72 o
  -1  12   3        3.98        2.83      1.08 o
   0  12   3        2.16        2.86      1.15 o
   1  12   3        2.88        3.18      1.16 o
   2  12   3        0.09        1.43      0.82 o
 -16   0   4       35.43       27.19      2.62 o
 -15   0   4       14.41       19.75      2.58 o
 -14   0   4        4.58        5.21      1.51 o
 -13   0   4       50.30       52.37      3.14 o
 -12   0   4      148.92      128.19      4.10 o
 -11   0   4      104.88      109.86      3.81 o
 -10   0   4     2341.38     2393.30     31.15 o
  -9   0   4      235.42      261.85     10.24 o
  -8   0   4      869.35      924.64     18.20 o
  -7   0   4      890.65      881.80     16.63 o
  -6   0   4      842.52      855.69     15.00 o
  -5   0   4      918.44      870.98     14.17 o
  -4   0   4     1460.80     1590.78     18.21 o
  -3   0   4      247.40      276.03      7.43 o
  -2   0   4      321.97      360.39      8.38 o
  -1   0   4        2.95        2.46      0.90 o
   0   0   4       25.18       30.28      2.37 o
   1   0   4        4.19       12.07      1.67 o
   2   0   4      219.31      221.65      6.93 o
   3   0   4     1669.27     1608.06     20.08 o
   4   0   4      120.66      150.21      6.59 o
   5   0   4       11.79       12.15      2.11 o
   6   0   4        0.11       -1.11      1.16 o
   7   0   4       25.41       19.67      2.82 o
   8   0   4      227.82      210.41      6.47 o
   9   0   4       11.41       19.60      2.91 o
  10   0   4      125.12      131.63      7.27 o
  11   0   4        0.78        7.32      1.67 o
  12   0   4        0.31        0.95      0.89 o
  13   0   4       70.70       84.45      4.27 o
 -16   1   4        8.96       11.13      1.62 o
 -15   1   4        0.26       -0.06      0.46 o
 -14   1   4       16.00       17.80      1.50 o
 -13   1   4        3.12        6.73      0.88 o
 -12   1   4        5.10        7.85      0.98 o
 -11   1   4       11.84        2.92      0.56 o
 -10   1   4       53.90       81.71      4.13 o
  -9   1   4       24.11       17.88      2.14 o
  -8   1   4      167.00      102.16      4.55 o
  -7   1   4       82.31      104.35      3.39 o
  -6   1   4      320.04      254.68      5.87 o
  -5   1   4      325.38      394.10      6.78 o
  -4   1   4      386.61      374.96      6.28 o
  -3   1   4      757.20      735.73     10.39 o
  -2   1   4      549.46      592.71      7.54 o
  -1   1   4      592.69      476.67      7.91 o
   0   1   4      137.13      149.56      3.63 o
   1   1   4       35.09       20.97      1.50 o
   2   1   4       18.92       13.51      1.29 o
   3   1   4      574.36      557.92     11.14 o
   4   1   4        3.16        3.85      0.84 o
   5   1   4      158.11      168.16      5.23 o
   6   1   4       22.08       23.79      2.12 o
   7   1   4        4.35        3.67      0.98 o
   8   1   4       15.23       19.01      1.64 o
   9   1   4        2.14        2.80      0.89 o
  10   1   4        0.90        2.46      0.79 o
  11   1   4        1.54        2.21      0.83 o
  12   1   4        0.44       -0.28      0.54 o
  13   1   4        0.96        1.38      0.56 o
 -16   2   4        0.01       -0.10      0.43 o
 -15   2   4       29.58       28.13      2.30 o
 -14   2   4       25.66       26.72      1.81 o
 -13   2   4        8.45       10.72      1.39 o
 -12   2   4       25.52       19.79      1.48 o
 -11   2   4        0.11        0.09      0.52 o
 -10   2   4      450.59      435.88      7.79 o
  -9   2   4      268.16      273.01      7.88 o
  -8   2   4      282.50      296.05      7.86 o
  -7   2   4       72.91       81.08      3.91 o
  -6   2   4      354.25      414.83      8.11 o
  -5   2   4      316.03      312.10      6.49 o
  -4   2   4      141.83      173.31      6.60 o
  -3   2   4      539.27      563.56      7.39 o
  -2   2   4     1005.01     1161.85     25.56 o
  -1   2   4        0.89        2.99      0.86 o
   0   2   4      371.28      382.04      9.29 o
   1   2   4      416.74      426.98      9.97 o
   2   2   4      248.11      227.93      7.70 o
   3   2   4      203.14      215.74      7.92 o
   4   2   4       15.29       19.86      1.71 o
   5   2   4       78.47       70.93      3.91 o
   6   2   4       45.68       61.06      3.31 o
   7   2   4       16.95       18.14      1.36 o
   8   2   4       14.51        5.92      0.82 o
   9   2   4        6.03        6.92      1.29 o
  10   2   4       16.32       14.93      2.52 o
  11   2   4       20.88       16.25      1.72 o
  12   2   4        9.78       10.59      1.27 o
  13   2   4        3.07        6.82      0.87 o
 -16   3   4        6.03        6.71      1.14 o
 -15   3   4       34.74       35.48      2.87 o
 -14   3   4       64.31       71.13      3.35 o
 -13   3   4       52.97       52.62      4.15 o
 -12   3   4      112.82      107.60      3.93 o
 -11   3   4       24.60       20.48      1.83 o
 -10   3   4       57.13       46.12      2.32 o
  -9   3   4      143.82      123.27      5.39 o
  -8   3   4      831.24      881.30     13.81 o
  -7   3   4      459.78      440.47     13.77 o
  -6   3   4        7.07        2.61      0.88 o
  -5   3   4       29.17       21.59      2.72 o
  -4   3   4       22.35       10.89      2.07 o
  -3   3   4      622.05      661.12     13.19 o
  -2   3   4      101.01       74.92      4.49 o
  -1   3   4      206.54      183.50      6.70 o
   0   3   4        3.53        2.27      2.12 o
   1   3   4      278.18      288.83      8.75 o
   2   3   4       60.71       55.23      4.02 o
   3   3   4       24.33       29.76      3.12 o
   4   3   4        3.85        5.88      1.68 o
   5   3   4      344.31      307.88     10.42 o
   6   3   4      147.85      144.27      7.40 o
   7   3   4        2.00        1.11      0.46 o
   8   3   4        6.93        7.32      1.06 o
   9   3   4        5.75        5.75      1.18 o
  10   3   4       17.86       18.33      2.68 o
  11   3   4       14.80       15.36      1.59 o
  12   3   4        0.13        0.04      0.48 o
  13   3   4        0.54        0.19      0.45 o
 -15   4   4       24.45       32.16      2.75 o
 -14   4   4        0.14       -0.51      0.96 o
 -13   4   4       10.41        6.39      1.86 o
 -12   4   4       70.52       67.93      5.61 o
 -11   4   4        8.54        9.60      1.55 o
 -10   4   4      108.58      111.95      4.22 o
  -9   4   4       41.93       35.05      2.40 o
  -8   4   4       95.77       77.88      6.10 o
  -7   4   4        0.75        5.21      1.84 o
  -6   4   4      114.79      101.62      6.40 o
  -5   4   4        4.20       18.24      2.77 o
  -4   4   4      135.41      164.62      7.22 o
  -3   4   4       43.86       29.39      2.41 o
  -2   4   4      114.96      107.24      4.31 o
  -1   4   4       81.36       75.93      3.53 o
   0   4   4        1.04        1.01      0.59 o
   1   4   4       21.31       14.79      1.51 o
   2   4   4       12.73        6.67      1.56 o
   3   4   4       52.30       48.29      3.93 o
   4   4   4       22.95       34.44      3.47 o
   5   4   4       29.63       35.21      3.67 o
   6   4   4        0.24        1.09      0.52 o
   7   4   4        0.32       -0.56      0.56 o
   8   4   4      100.02       89.37      3.42 o
   9   4   4       12.15       18.60      1.95 o
  10   4   4        0.01        0.61      0.60 o
  11   4   4        6.97        6.62      1.03 o
  12   4   4        7.88       10.16      1.44 o
 -15   5   4       64.89       78.02      4.65 o
 -14   5   4       13.90       15.96      2.15 o
 -13   5   4        3.11        6.64      1.69 o
 -12   5   4        1.28        1.81      1.23 o
 -11   5   4       17.47       12.56      2.58 o
 -10   5   4      177.48      185.47      6.55 o
  -9   5   4       24.79       25.55      2.06 o
  -8   5   4       76.11       68.46      3.37 o
  -7   5   4       28.21       32.77      4.16 o
  -6   5   4      279.72      294.72     11.28 o
  -5   5   4        4.71        6.30      1.77 o
  -4   5   4       23.09       15.23      1.82 o
  -3   5   4       29.21       31.35      2.51 o
  -2   5   4       24.47       21.86      2.14 o
  -1   5   4       11.97        8.39      1.47 o
   0   5   4       85.89       78.05      5.10 o
   1   5   4        1.13        0.03      0.76 o
   2   5   4       88.25       82.89      7.61 o
   3   5   4       32.88       19.08      2.55 o
   4   5   4       21.02       25.65      3.04 o
   5   5   4      295.82      287.53      6.09 o
   6   5   4       71.40       72.71      3.14 o
   7   5   4        8.43       10.63      3.27 o
   8   5   4       23.18       19.98      2.05 o
   9   5   4        2.01        0.28      0.96 o
  10   5   4        1.03        0.43      0.86 o
  11   5   4       23.00       28.56      2.37 o
 -14   6   4        2.10        0.75      0.64 o
 -13   6   4        5.45        4.84      1.35 o
 -12   6   4        0.14        0.00      0.96 o
 -11   6   4       13.39       14.69      2.73 o
 -10   6   4        0.65        3.06      1.47 o
  -9   6   4       61.49       68.04      5.79 o
  -8   6   4       84.04       92.72      4.73 o
  -7   6   4      179.61      168.01      6.25 o
  -6   6   4       92.16       76.20      5.24 o
  -5   6   4       96.44      132.32      5.53 o
  -4   6   4      454.86      459.58     17.83 o
  -3   6   4       11.32       24.65      4.03 o
  -2   6   4       52.25       22.98      3.73 o
  -1   6   4       29.95       25.71      3.82 o
   0   6   4      132.54      155.89      8.97 o
   1   6   4       48.95       43.28      4.65 o
   2   6   4        9.97       13.86      2.71 o
   3   6   4       23.45       22.24      3.08 o
   4   6   4        6.49        8.90      1.42 o
   5   6   4       75.16       76.92      3.88 o
   6   6   4       22.66       22.30      3.15 o
   7   6   4      102.58      128.40      7.25 o
   8   6   4        5.77        6.82      1.94 o
   9   6   4        0.48        0.04      0.81 o
  10   6   4        2.41        4.69      1.26 o
  11   6   4        0.96       -0.68      0.73 o
 -13   7   4       40.22       52.24      1.89 o
 -12   7   4        4.11        6.49      1.62 o
 -11   7   4        3.90        6.50      1.55 o
 -10   7   4       29.34       33.45      3.54 o
  -9   7   4       32.17       40.00      4.00 o
  -7   7   4       10.72        6.24      2.17 o
  -6   7   4        6.36        5.30      1.29 o
  -5   7   4       37.84       26.28      2.07 o
  -4   7   4       91.12       78.50      3.47 o
  -3   7   4       66.18       43.76      2.64 o
  -2   7   4       41.06       49.41      2.40 o
  -1   7   4       68.72       39.73      2.17 o
   0   7   4       31.86       31.01      1.94 o
   1   7   4        2.73        0.13      0.83 o
   2   7   4        7.11        2.25      0.92 o
   3   7   4        0.09        1.66      0.72 o
   4   7   4        4.06        0.96      0.61 o
   5   7   4        3.65        3.05      1.04 o
   6   7   4        0.85        1.90      1.06 o
   7   7   4        0.66        0.87      0.74 o
   8   7   4        5.45        7.74      1.86 o
   9   7   4        1.32        0.89      0.73 o
  10   7   4        0.86        0.65      0.62 o
 -12   8   4       29.43       33.82      3.74 o
 -11   8   4       14.35        9.90      1.79 o
 -10   8   4       24.59       24.09      2.96 o
  -9   8   4        0.47        2.22      0.90 o
  -8   8   4        9.72        9.11      1.56 o
  -7   8   4       65.02       68.51      4.62 o
  -6   8   4       17.92       16.04      2.02 o
  -5   8   4       29.97       19.23      1.75 o
  -4   8   4       38.88       23.47      1.95 o
  -3   8   4        2.03        5.57      1.11 o
  -2   8   4       27.06       19.25      2.20 o
  -1   8   4        0.14        0.47      0.73 o
   0   8   4        1.86        2.60      0.92 o
   1   8   4       29.11       23.99      2.46 o
   2   8   4       16.43       16.62      1.64 o
   3   8   4      117.16      105.26      3.92 o
   4   8   4        1.68        1.84      0.73 o
   5   8   4        2.19        2.20      0.70 o
   6   8   4        7.01        3.99      0.88 o
   7   8   4        7.29        3.94      1.21 o
   8   8   4       12.54       14.65      2.00 o
   9   8   4        2.61        2.10      0.85 o
 -10   9   4        0.44        0.79      0.79 o
  -9   9   4       12.09       10.34      1.33 o
  -8   9   4       30.41       18.13      1.83 o
  -7   9   4        1.01        1.51      0.80 o
  -6   9   4       18.44       19.98      2.11 o
  -5   9   4       17.22       20.11      1.75 o
  -4   9   4        0.61        0.11      0.58 o
  -3   9   4        2.59        1.55      0.72 o
  -2   9   4        0.56        3.11      0.88 o
  -1   9   4       11.88        6.98      1.40 o
   0   9   4       12.58       18.70      2.67 o
   1   9   4       15.65        8.11      1.62 o
   2   9   4       13.54        8.83      1.56 o
   3   9   4       10.06       11.89      1.34 o
   4   9   4        0.44        0.54      0.56 o
   5   9   4        0.23        0.35      0.54 o
   6   9   4        2.69        2.76      0.82 o
   7   9   4        0.00       -0.40      0.73 o
   8   9   4        0.34       -0.70      0.70 o
  -8  10   4        5.04        5.92      1.30 o
  -7  10   4        1.37        1.02      0.71 o
  -6  10   4        3.96        5.94      1.08 o
  -5  10   4        3.48        3.10      0.90 o
  -4  10   4        0.16        1.51      0.71 o
  -3  10   4        0.27        0.13      0.58 o
  -2  10   4        2.36        1.43      0.88 o
  -1  10   4        1.27        3.25      0.97 o
   0  10   4        0.10       -0.13      1.03 o
   1  10   4        1.97        2.13      1.03 o
   2  10   4        0.17        1.57      1.09 o
   3  10   4       17.65       14.16      1.99 o
   4  10   4        0.22        0.29      0.73 o
   5  10   4        1.60        0.94      0.87 o
  -5  11   4        0.05        0.26      0.71 o
  -4  11   4        1.40        0.88      0.79 o
  -3  11   4       10.89       12.13      1.92 o
  -2  11   4        0.15       -0.74      1.43 o
  -1  11   4        2.86        1.17      0.66 o
   0  11   4        0.11       -0.04      0.92 o
   1  11   4        7.94        9.08      2.93 o
   2  11   4        4.79        5.17      2.60 o
   3  11   4        3.26        1.76      0.90 o
 -15   1   5      117.51      143.59      5.75 o
 -14   1   5       17.74       10.18      0.94 o
 -13   1   5       57.91       72.76      2.29 o
 -12   1   5       69.36       70.58      2.40 o
 -11   1   5      190.66      171.52      4.27 o
 -10   1   5       21.71       12.29      1.10 o
  -9   1   5      250.18      231.80      6.21 o
  -8   1   5     1170.05     1218.42     22.68 o
  -7   1   5       13.87       13.80      2.70 o
  -6   1   5      104.90      104.19      4.12 o
  -5   1   5       17.14       11.31      1.42 o
  -4   1   5      221.48      239.98      5.74 o
  -3   1   5      484.11      479.98      7.88 o
  -2   1   5      189.91      177.79      4.82 o
  -1   1   5        1.54        4.18      1.30 o
   0   1   5       14.32       14.23      2.05 o
   1   1   5       28.65       36.71      3.27 o
   2   1   5       36.67       40.09      2.39 o
   3   1   5       47.45       56.42      2.99 o
   4   1   5      129.37      135.19      4.78 o
   5   1   5       57.01       57.82      3.27 o
   6   1   5       78.41       55.72      2.35 o
   7   1   5        0.95        0.80      0.67 o
   8   1   5        8.37        3.73      1.01 o
   9   1   5        0.07        0.51      0.60 o
  10   1   5        8.68       10.38      1.76 o
  11   1   5        1.10        0.63      0.54 o
  12   1   5       44.11       62.65      1.89 o
 -15   2   5        0.23       -0.04      0.51 o
 -14   2   5       42.58       53.73      3.08 o
 -13   2   5       69.62       63.88      3.49 o
 -12   2   5        0.28        0.31      0.66 o
 -11   2   5       47.53       29.33      1.84 o
 -10   2   5        0.31        0.95      0.53 o
  -9   2   5       54.46       40.16      2.07 o
  -8   2   5       55.20       79.30      6.03 o
  -7   2   5        0.65        2.66      1.55 o
  -6   2   5      361.05      321.93     10.91 o
  -5   2   5      105.77      107.01      6.14 o
  -4   2   5      624.67      645.11     14.33 o
  -3   2   5      161.00      146.93      6.81 o
  -2   2   5       13.41       14.94      2.03 o
  -1   2   5      762.20      808.21     10.31 o
   0   2   5      114.39       97.77      3.79 o
   1   2   5       84.17       59.26      4.25 o
   2   2   5      211.41      199.79      8.14 o
   3   2   5        6.80        6.48      1.71 o
   4   2   5       19.74       13.80      2.35 o
   5   2   5       73.20       71.63      3.06 o
   6   2   5        3.34        1.89      0.95 o
   7   2   5      103.40       97.05      4.43 o
   8   2   5        0.45        2.59      1.55 o
   9   2   5       10.09        6.09      1.12 o
  10   2   5       12.18       13.50      1.51 o
  11   2   5        1.59        0.06      0.45 o
  12   2   5        8.16       12.22      0.98 o
 -15   3   5        0.93        1.62      0.88 o
 -14   3   5       23.32       20.78      2.62 o
 -13   3   5       34.54       40.11      2.76 o
 -12   3   5        9.92        5.29      1.24 o
 -11   3   5       55.39       70.66      4.04 o
 -10   3   5      182.69      161.66      6.27 o
  -9   3   5       43.37       30.73      2.15 o
  -8   3   5       87.73       73.71      3.24 o
  -7   3   5       11.93       24.47      3.43 o
  -6   3   5       18.24       12.52      2.59 o
  -5   3   5       21.48       29.54      3.39 o
  -4   3   5        3.20        3.34      1.50 o
  -3   3   5       84.38      113.71      6.16 o
  -2   3   5       54.02       77.50      5.07 o
  -1   3   5      175.96      186.67      7.56 o
   0   3   5        0.57        0.50      0.64 o
   1   3   5        3.41        0.90      0.72 o
   2   3   5       25.44       34.12      3.48 o
   3   3   5        6.85       10.13      2.06 o
   4   3   5       34.95       51.28      3.17 o
   5   3   5        8.50       13.06      1.39 o
   6   3   5       11.69       17.03      1.58 o
   7   3   5       62.14       68.75      5.17 o
   8   3   5        3.87        6.39      1.74 o
   9   3   5       13.01        3.70      1.43 o
  10   3   5        1.23       -0.12      0.49 o
  11   3   5        0.19        1.00      0.52 o
  12   3   5       10.46       11.18      1.25 o
 -15   4   5        4.10        6.50      1.19 o
 -14   4   5       60.67       66.42      4.26 o
 -13   4   5       87.13       92.34      5.72 o
 -12   4   5       40.79       40.31      2.84 o
 -11   4   5      139.83      151.48      5.75 o
 -10   4   5       25.41       24.14      2.52 o
  -9   4   5       69.37       56.28      3.51 o
  -8   4   5       17.41       17.53      2.14 o
  -7   4   5      296.55      291.62      6.44 o
  -6   4   5      290.36      296.97     11.24 o
  -5   4   5      279.03      272.66     10.36 o
  -4   4   5        9.81       10.46      2.15 o
  -3   4   5        0.80        3.20      1.48 o
  -2   4   5      114.31      105.95      6.17 o
  -1   4   5      187.44      178.56      7.86 o
   0   4   5       10.75       11.42      2.19 o
   1   4   5        1.60        1.92      0.77 o
   2   4   5       10.66       11.40      1.51 o
   3   4   5        0.16        0.24      0.43 o
   4   4   5       87.87       70.97      2.99 o
   5   4   5      128.62      116.08      3.41 o
   6   4   5      147.65      132.79      5.32 o
   7   4   5        3.07        1.25      0.70 o
   8   4   5       48.72       47.78      4.76 o
   9   4   5        1.68        1.80      0.70 o
  10   4   5       25.16       35.31      2.87 o
  11   4   5        3.62        3.57      0.89 o
 -14   5   5        7.62       11.18      1.74 o
 -13   5   5        0.74        1.50      1.15 o
 -12   5   5        1.37        0.85      0.92 o
 -11   5   5        2.44        2.66      1.51 o
 -10   5   5        8.31        5.70      1.36 o
  -9   5   5       20.85       28.71      2.65 o
  -8   5   5       81.78       88.42     11.32 o
  -7   5   5        8.05       18.63      3.29 o
  -6   5   5      109.90       94.45      9.89 o
  -5   5   5       44.97       57.09      2.82 o
  -4   5   5        1.12        5.06      1.67 o
  -3   5   5       15.22        8.42      1.99 o
  -2   5   5       11.10       14.47      2.50 o
  -1   5   5       92.71       98.34      6.02 o
   0   5   5      130.74      116.67      6.43 o
   1   5   5        4.29        7.49      1.13 o
   2   5   5       88.76       88.84      3.94 o
   3   5   5        0.66        0.49      0.52 o
   4   5   5       48.76       42.97      2.33 o
   5   5   5        0.03       -0.74      0.74 o
   6   5   5        0.03       -0.72      0.72 o
   7   5   5        0.54        0.40      0.57 o
   8   5   5        2.14        2.73      0.68 o
   9   5   5        3.85        3.47      0.69 o
  10   5   5        4.88        4.65      2.04 o
 -13   6   5       54.83       70.14      2.91 o
 -12   6   5        5.14        3.92      1.39 o
 -11   6   5       14.49       17.77      2.72 o
 -10   6   5       61.12       72.41      5.49 o
  -9   6   5       35.20       32.03      3.98 o
  -8   6   5       42.73       46.20      4.81 o
  -7   6   5        6.15        2.15      1.30 o
  -6   6   5        3.22        2.21      1.21 o
  -5   6   5        0.18       -0.66      0.66 o
  -4   6   5        6.62       11.88      1.37 o
  -3   6   5       41.46       34.89      2.22 o
  -2   6   5        0.69        1.92      0.97 o
  -1   6   5       53.02       46.95      3.21 o
   0   6   5        7.84        8.74      1.56 o
   1   6   5        2.32        2.18      0.73 o
   2   6   5        0.17        0.04      0.99 o
   3   6   5        2.13        0.92      1.24 o
   4   6   5       63.50       75.46      5.65 o
   5   6   5        3.65        1.47      1.08 o
   6   6   5       22.86       25.64      3.25 o
   7   6   5        8.74        8.75      1.97 o
   8   6   5        0.13        1.15      0.70 o
   9   6   5        0.80       -0.87      1.04 o
 -12   7   5        2.22       -0.30      0.57 o
 -11   7   5        8.56       13.20      2.00 o
 -10   7   5        0.15        2.16      1.84 o
  -9   7   5       50.51       52.53      3.25 o
  -8   7   5       14.02       22.20      2.27 o
  -7   7   5       18.94       10.55      2.22 o
  -6   7   5       67.93       86.98      4.54 o
  -5   7   5       29.29       41.43      2.99 o
  -4   7   5       32.43       29.34      2.55 o
  -3   7   5       80.80       96.19      4.52 o
  -2   7   5        0.37        2.11      0.94 o
  -1   7   5       13.44       12.59      1.79 o
   0   7   5        6.40        3.66      1.20 o
   1   7   5       59.50       58.95      5.01 o
   2   7   5        2.61        2.38      1.19 o
   3   7   5        8.00        5.83      1.17 o
   4   7   5       12.45       14.24      1.81 o
   5   7   5        0.11       -0.54      0.74 o
   6   7   5        0.01       -0.39      0.69 o
   7   7   5        2.87        1.31      0.86 o
   8   7   5        0.06       -0.17      0.72 o
 -11   8   5       15.98       23.04      2.37 o
 -10   8   5        0.37        0.79      0.96 o
  -9   8   5       24.52       31.57      3.36 o
  -8   8   5       17.21       25.58      3.26 o
  -7   8   5        8.40        7.33      2.04 o
  -6   8   5       23.53       18.53      1.96 o
  -5   8   5        0.16        1.29      1.44 o
  -4   8   5       32.40       32.11      2.69 o
  -3   8   5        4.46        4.93      1.24 o
  -2   8   5       13.96       18.85      2.13 o
  -1   8   5       34.39       25.03      2.35 o
   0   8   5        1.81        2.69      1.63 o
   1   8   5       11.09       10.64      1.66 o
   2   8   5        7.49        7.85      2.32 o
   3   8   5        2.66        1.77      1.38 o
   4   8   5       11.67       16.16      2.62 o
   5   8   5        0.16        0.70      0.98 o
   6   8   5        0.07       -0.54      0.93 o
   7   8   5        4.43        2.08      1.02 o
  -9   9   5       17.04       15.73      2.03 o
  -8   9   5        0.01        1.78      0.86 o
  -7   9   5        7.97        6.26      1.63 o
  -6   9   5        8.24       10.89      2.14 o
  -5   9   5        2.15        0.82      1.19 o
  -4   9   5        2.45        2.65      0.96 o
  -3   9   5        0.61        3.15      1.02 o
  -2   9   5        1.32        2.14      1.22 o
  -1   9   5        7.68        9.41      2.11 o
   0   9   5        3.41        4.97      1.78 o
   1   9   5        8.51        8.55      2.24 o
   2   9   5        9.13       15.81      2.56 o
   3   9   5        4.70        2.67      1.47 o
   4   9   5        3.89        3.53      1.36 o
   5   9   5        0.52       -0.40      0.80 o
  -7  10   5        1.52        2.29      0.81 o
  -6  10   5        0.00        0.29      0.79 o
  -5  10   5        0.04       -0.51      0.79 o
  -4  10   5        6.52        5.80      1.53 o
  -3  10   5        2.77        1.82      1.06 o
  -2  10   5        1.71        1.75      1.04 o
  -1  10   5        1.01        0.96      1.00 o
   0  10   5        0.08        0.34      0.96 o
   1  10   5        0.77        0.14      0.89 o
   2  10   5       25.86       22.16      2.56 o
   3  10   5        2.54        1.55      0.93 o
 -14   0   6       33.67       31.16      2.71 o
 -13   0   6      115.79      145.10      6.65 o
 -12   0   6      152.61      139.88      7.12 o
 -11   0   6       62.31       68.30      3.71 o
 -10   0   6       60.19       49.92      5.20 o
  -9   0   6      120.12      117.40      7.10 o
  -8   0   6      406.26      388.24     12.55 o
  -7   0   6      540.55      515.51      8.14 o
  -6   0   6       91.61       77.98      3.85 o
  -5   0   6       43.96       44.30      4.10 o
  -4   0   6       69.56       98.86      5.85 o
  -3   0   6       19.79       12.28      2.14 o
  -2   0   6        0.86        0.39      0.79 o
  -1   0   6        2.04        2.71      1.44 o
   0   0   6     1429.35     1378.24     22.07 o
   1   0   6       95.58       75.56      4.84 o
   2   0   6      298.05      298.98      6.95 o
   3   0   6       40.01       34.52      2.47 o
   4   0   6       66.11       66.67      3.46 o
   5   0   6        8.72       12.09      1.58 o
   6   0   6        0.39       -0.78      1.15 o
   7   0   6        1.68        1.30      0.72 o
   8   0   6       39.46       23.66      1.99 o
   9   0   6        9.78       14.37      1.46 o
  10   0   6        1.10        2.38      0.59 o
 -14   1   6       15.21       18.47      1.18 o
 -13   1   6       11.75       16.80      1.37 o
 -12   1   6       11.12        6.37      0.97 o
 -11   1   6       38.80       40.40      2.41 o
 -10   1   6        0.07        0.93      0.69 o
  -9   1   6        0.37        0.74      0.70 o
  -8   1   6        0.63        1.09      0.75 o
  -7   1   6        5.94        9.61      0.95 o
  -6   1   6        0.23       -0.49      0.62 o
  -5   1   6        8.05        9.35      2.18 o
  -4   1   6        5.55        8.53      1.39 o
  -3   1   6       44.18       52.31      3.01 o
  -2   1   6      164.87      132.60      4.68 o
  -1   1   6       83.92       83.69      3.86 o
   0   1   6       24.81       36.44      2.70 o
   1   1   6        7.60       17.11      2.56 o
   2   1   6       84.44       97.79      3.30 o
   3   1   6       30.55       17.62      1.28 o
   4   1   6       22.61       29.23      1.65 o
   5   1   6        6.08        5.48      0.89 o
   6   1   6        6.44        8.57      1.09 o
   7   1   6        7.22        8.27      0.92 o
   8   1   6        0.05        0.22      0.41 o
   9   1   6       15.00       20.43      1.18 o
  10   1   6        1.60        2.14      0.45 o
  11   1   6        1.75        2.50      0.69 o
 -14   2   6       43.35       54.55      3.53 o
 -13   2   6       25.32       29.14      3.03 o
 -12   2   6        4.37        7.82      1.07 o
 -11   2   6        5.61        5.30      1.01 o
 -10   2   6        1.47       -0.08      0.70 o
  -9   2   6       60.83       65.60      3.73 o
  -8   2   6      148.15      157.87      5.07 o
  -7   2   6        1.23        1.00      0.67 o
  -6   2   6        7.51       14.08      1.44 o
  -5   2   6        1.57        7.00      3.66 o
  -4   2   6        0.33        0.79      0.98 o
  -3   2   6        1.48        1.35      1.14 o
  -2   2   6      187.73      169.81      7.81 o
  -1   2   6       31.73       18.18      2.88 o
   0   2   6     1096.83     1120.88     13.84 o
   1   2   6      192.97      187.47      4.77 o
   2   2   6      115.40      115.56      4.55 o
   3   2   6        0.10       -0.45      0.86 o
   4   2   6        8.93        6.82      1.01 o
   5   2   6       27.31       32.70      2.60 o
   6   2   6        2.05        0.11      0.69 o
   7   2   6        4.11        5.90      1.15 o
   8   2   6        0.08       -0.17      0.52 o
   9   2   6       11.09       14.21      2.02 o
  10   2   6        0.04        0.04      0.61 o
 -14   3   6       41.35       43.10      3.08 o
 -13   3   6        0.11        0.48      0.66 o
 -12   3   6       15.53       18.37      1.94 o
 -11   3   6       44.26       33.21      2.12 o
 -10   3   6      107.39      116.27      4.05 o
  -9   3   6       31.94       15.88      1.87 o
  -8   3   6       64.52       69.98      3.85 o
  -7   3   6       11.87       12.41      1.34 o
  -6   3   6       14.29        9.53      1.23 o
  -5   3   6       43.45       44.28      3.98 o
  -4   3   6       70.02       81.85      5.97 o
  -3   3   6       75.59       73.55      3.72 o
  -2   3   6      292.00      292.00      7.17 o
  -1   3   6       22.87       11.50      1.57 o
   0   3   6       82.01       76.74      3.71 o
   1   3   6        8.13        8.23      1.42 o
   2   3   6      133.71      123.34      4.13 o
   3   3   6       46.03       48.11      2.53 o
   4   3   6       30.74       38.31      3.85 o
   5   3   6        9.07        7.51      1.80 o
   6   3   6        8.98        3.97      1.36 o
   7   3   6        0.95        0.19      0.80 o
   8   3   6       13.50       17.07      2.29 o
   9   3   6        2.28        1.97      0.87 o
  10   3   6        0.10        0.54      0.51 o
 -14   4   6        0.23        0.45      0.46 o
 -13   4   6       14.58        9.83      1.80 o
 -12   4   6       34.27       29.14      2.25 o
 -11   4   6        3.05        2.75      1.02 o
 -10   4   6        0.09        1.48      1.01 o
  -9   4   6        0.06       -0.41      0.69 o
  -8   4   6        0.44        0.73      0.78 o
  -7   4   6       10.77        6.44      1.03 o
  -6   4   6        0.01       -0.79      0.79 o
  -5   4   6       13.92        3.58      0.80 o
  -4   4   6        0.10        1.16      0.66 o
  -3   4   6        7.73       16.51      1.92 o
  -2   4   6      158.32      135.22      5.13 o
  -1   4   6        7.05        4.22      0.91 o
   0   4   6      185.32      203.23      6.08 o
   1   4   6       12.02       18.72      2.04 o
   2   4   6       71.32       76.20      4.07 o
   3   4   6        9.64        6.86      1.84 o
   4   4   6        3.74        3.47      1.29 o
   5   4   6        1.09        0.16      1.04 o
   6   4   6       18.09        4.68      1.41 o
   7   4   6        0.36        0.26      0.76 o
   8   4   6        3.05        1.51      1.19 o
   9   4   6        2.87        2.86      0.89 o
 -13   5   6        0.00        0.64      0.58 o
 -12   5   6       38.61       39.10      2.55 o
 -11   5   6       52.65       65.00      3.52 o
 -10   5   6      114.68      124.34      4.02 o
  -9   5   6        0.40        1.94      0.81 o
  -8   5   6        0.62        1.62      0.78 o
  -7   5   6       12.57        6.92      1.27 o
  -6   5   6       26.91       32.58      2.72 o
  -5   5   6       29.66       22.66      2.78 o
  -4   5   6        3.64        3.75      0.86 o
  -3   5   6       11.95       14.92      1.27 o
  -2   5   6       85.54       93.13      2.97 o
  -1   5   6        6.98        6.90      0.94 o
   0   5   6       15.45       19.62      1.46 o
   1   5   6       12.96        8.11      1.80 o
   2   5   6       27.14       29.91      3.29 o
   3   5   6        3.46        6.82      1.69 o
   4   5   6       73.92       78.43      5.05 o
   5   5   6       22.21       20.55      2.62 o
   6   5   6       10.62        9.48      1.82 o
   7   5   6        1.45        2.65      1.07 o
   8   5   6        6.08       10.43      1.42 o
   9   5   6        0.11        0.78      0.68 o
 -12   6   6        4.43        1.32      0.74 o
 -11   6   6        6.56        6.28      1.61 o
 -10   6   6        1.94        0.99      0.76 o
  -9   6   6       10.38       14.40      1.82 o
  -8   6   6        0.85        0.33      0.90 o
  -7   6   6       26.85       18.98      2.15 o
  -6   6   6       31.97       34.45      4.16 o
  -5   6   6       20.48       24.00      4.66 o
  -4   6   6       78.23       76.49      3.12 o
  -3   6   6        0.56        2.24      0.96 o
  -2   6   6       17.16       25.38      2.35 o
  -1   6   6        9.63       14.39      1.81 o
   0   6   6        2.55        0.75      1.05 o
   1   6   6       14.12       12.56      2.50 o
   2   6   6       11.06        6.09      1.86 o
   3   6   6        0.92       -0.01      1.06 o
   4   6   6        0.75        0.98      1.30 o
   5   6   6       19.69       15.95      2.75 o
   6   6   6        2.23        5.38      1.66 o
   7   6   6        5.60        2.93      1.20 o
   8   6   6        4.93        1.40      0.75 o
 -11   7   6        6.51        5.39      0.90 o
 -10   7   6       15.89       18.82      1.68 o
  -9   7   6       21.46       26.31      2.12 o
  -8   7   6       16.08       15.38      1.79 o
  -7   7   6        0.70        0.69      2.52 o
  -6   7   6        0.03        1.82      1.37 o
  -5   7   6        9.03        6.14      1.17 o
  -4   7   6       44.38       48.51      3.08 o
  -3   7   6        2.51        4.23      1.48 o
  -2   7   6       57.76       59.64      3.58 o
  -1   7   6       47.79       59.86      4.77 o
   0   7   6       20.42       26.77      3.38 o
   1   7   6        0.29        0.49      1.04 o
   2   7   6       25.72       17.86      2.93 o
   3   7   6        0.48       -0.38      1.08 o
   4   7   6        4.31        2.00      1.11 o
   5   7   6        1.17        3.97      1.26 o
   6   7   6        5.04        4.27      1.39 o
   7   7   6        0.44        1.76      0.87 o
 -10   8   6        1.46        1.92      0.87 o
  -9   8   6        1.12        1.73      0.96 o
  -8   8   6        8.27        7.32      1.65 o
  -7   8   6       16.95       22.19      2.78 o
  -6   8   6        6.59        7.28      1.17 o
  -5   8   6        2.60        1.50      0.75 o
  -4   8   6        0.22        0.79      0.69 o
  -3   8   6        1.26        2.04      0.90 o
  -2   8   6       24.52       22.53      2.18 o
  -1   8   6        0.49       -0.45      0.87 o
   0   8   6        0.01       -0.54      1.02 o
   1   8   6        0.12       -0.70      1.03 o
   2   8   6        6.21        6.65      1.73 o
   3   8   6        4.42        4.31      1.59 o
   4   8   6        1.39        0.38      0.81 o
   5   8   6        0.02        1.67      1.05 o
  -8   9   6        3.24        0.14      0.66 o
  -7   9   6        0.03       -0.04      0.77 o
  -6   9   6        0.21       -0.94      0.94 o
  -5   9   6        1.38        1.03      1.24 o
  -4   9   6        0.55        0.40      0.56 o
  -3   9   6        0.22        2.07      1.24 o
  -2   9   6        3.91        3.54      1.31 o
  -1   9   6        0.03        0.22      0.90 o
   0   9   6        0.35        0.11      0.91 o
   1   9   6        8.27        5.95      1.57 o
   2   9   6        0.38        0.44      0.92 o
   3   9   6        2.18        1.16      0.87 o
  -3  10   6        2.03        2.94      1.01 o
  -2  10   6        0.08        0.61      0.75 o
  -1  10   6        2.83        2.67      0.98 o
   0  10   6        0.38        0.08      0.70 o
 -13   1   7        7.39        8.59      1.04 o
 -12   1   7       75.20       76.90      2.71 o
 -11   1   7       67.08       78.13      3.01 o
 -10   1   7       15.27       16.88      1.52 o
  -9   1   7       18.49       19.07      1.99 o
  -8   1   7       87.44       71.17      3.82 o
  -7   1   7        1.36        1.69      0.86 o
  -6   1   7      536.16      551.62      7.32 o
  -5   1   7      272.39      264.24      4.50 o
  -4   1   7       37.51       27.22      1.59 o
  -3   1   7       72.30       69.19      2.49 o
  -2   1   7       10.43       11.28      1.23 o
  -1   1   7      127.48      139.67      3.51 o
   0   1   7      163.88      168.58      4.74 o
   1   1   7        0.18        3.01      0.93 o
   2   1   7      125.22      128.51      4.69 o
   3   1   7       93.13       98.58      4.17 o
   4   1   7        0.02        0.76      0.69 o
   5   1   7        0.13        0.76      0.85 o
   6   1   7       12.03       15.68      1.54 o
   7   1   7       13.84       23.22      1.68 o
   8   1   7        3.30        5.31      0.75 o
   9   1   7        1.39        0.65      0.57 o
 -13   2   7       22.70       21.89      1.23 o
 -12   2   7        0.03        0.34      0.49 o
 -11   2   7        0.17        0.00      0.58 o
 -10   2   7       16.20       14.20      2.11 o
  -9   2   7       10.60        6.78      1.29 o
  -8   2   7       27.83       22.41      2.16 o
  -7   2   7        4.43        3.15      0.89 o
  -6   2   7       43.05       48.39      2.62 o
  -5   2   7        7.02        7.59      1.34 o
  -4   2   7        8.04        3.57      1.57 o
  -3   2   7       28.71       31.09      2.51 o
  -2   2   7       17.03       18.40      1.99 o
  -1   2   7       92.26      104.23      6.16 o
   0   2   7       14.83       10.74      2.16 o
   1   2   7        3.43        2.44      0.97 o
   2   2   7       12.10        8.42      1.98 o
   3   2   7        1.32        2.71      1.39 o
   4   2   7       11.76       13.34      2.28 o
   5   2   7       30.07       27.09      3.08 o
   6   2   7        0.41        1.79      0.99 o
   7   2   7        4.58        5.07      1.30 o
   8   2   7        0.07        0.07      0.78 o
 -13   3   7        3.24        3.90      1.07 o
 -12   3   7        3.65        5.24      0.84 o
 -11   3   7        4.19        7.02      0.82 o
 -10   3   7       19.81       11.94      1.26 o
  -9   3   7        1.08        0.90      0.82 o
  -8   3   7        0.57        0.14      1.02 o
  -7   3   7       21.73       18.37      1.64 o
  -6   3   7       73.96       66.86      3.78 o
  -5   3   7       19.11       32.77      3.77 o
  -4   3   7       52.71       46.39      4.29 o
  -3   3   7        1.27        4.38      1.35 o
  -2   3   7       13.70       11.98      2.26 o
  -1   3   7        0.88       -0.18      1.39 o
   0   3   7      105.63       84.05      5.54 o
   1   3   7       27.89       32.01      3.50 o
   2   3   7      140.59      163.78      7.74 o
   3   3   7        1.85        2.27      1.24 o
   4   3   7        8.17       16.44      2.43 o
   5   3   7        2.94        4.23      1.43 o
   6   3   7        1.15        1.59      0.99 o
   7   3   7       24.96       28.75      2.58 o
   8   3   7        0.02        0.43      0.54 o
 -12   4   7        0.20        0.44      1.00 o
 -11   4   7        7.76        8.31      0.96 o
 -10   4   7        0.69        0.80      0.60 o
  -9   4   7       36.90       47.87      2.97 o
  -8   4   7       28.45       27.21      1.98 o
  -7   4   7       47.41       60.29      5.63 o
  -6   4   7       29.75       28.06      3.83 o
  -5   4   7       69.31       68.44      5.23 o
  -4   4   7      154.31      181.64      8.38 o
  -3   4   7       77.29       68.58      5.15 o
  -2   4   7        0.87       -1.73      1.73 o
  -1   4   7        9.11        5.76      3.73 o
   0   4   7       13.06       16.99      2.59 o
   1   4   7        0.29        0.14      0.84 o
   2   4   7        3.17        2.11      1.04 o
   3   4   7        5.13        7.10      1.73 o
   4   4   7        3.10        2.17      1.36 o
   5   4   7        1.27        3.01      1.00 o
   6   4   7        7.27        5.81      1.31 o
   7   4   7        2.06        0.74      0.62 o
 -12   5   7        2.76       -0.25      0.67 o
 -11   5   7       18.06       16.06      1.71 o
 -10   5   7        4.88        3.11      1.00 o
  -9   5   7        2.45        1.56      0.75 o
  -8   5   7       16.31       11.58      1.73 o
  -7   5   7       13.39       14.71      1.74 o
  -6   5   7        4.89        8.95      1.17 o
  -5   5   7       16.69       22.55      3.04 o
  -4   5   7       13.33       13.42      1.77 o
  -3   5   7        9.11       13.80      1.75 o
  -2   5   7        0.02        0.83      0.79 o
  -1   5   7       20.80       30.77      2.42 o
   0   5   7       12.71       16.93      1.84 o
   1   5   7        7.25        3.44      0.99 o
   2   5   7        0.31        1.40      0.91 o
   3   5   7        2.07        6.34      1.12 o
   4   5   7        6.08        6.79      1.43 o
   5   5   7        0.33        0.03      0.95 o
   6   5   7        1.12        2.34      0.69 o
   7   5   7        2.22       -0.34      0.67 o
 -11   6   7        4.60        4.41      0.75 o
 -10   6   7       15.90       26.13      1.83 o
  -9   6   7        7.99        8.53      1.25 o
  -8   6   7        0.04       -0.39      0.92 o
  -7   6   7        0.02       -0.76      0.78 o
  -6   6   7        0.34        0.54      1.74 o
  -5   6   7        1.17        0.05      1.04 o
  -4   6   7       51.62       44.65      2.80 o
  -3   6   7       11.68       16.46      1.92 o
  -2   6   7       44.70       45.13      2.77 o
  -1   6   7        0.20       -0.11      0.65 o
   0   6   7        0.82       -0.59      0.62 o
   1   6   7        0.23        0.42      0.61 o
   2   6   7        6.98        6.52      1.15 o
   3   6   7        0.33       -0.58      0.58 o
   4   6   7        0.25       -0.24      0.52 o
   5   6   7        1.71       -0.64      0.87 o
   6   6   7        1.82        0.84      0.79 o
  -9   7   7        2.55        4.46      1.18 o
  -8   7   7        0.48        1.26      0.89 o
  -7   7   7        0.18        0.14      0.65 o
  -6   7   7        0.06       -0.65      0.85 o
  -5   7   7        0.03       -0.20      0.91 o
  -4   7   7        9.80       19.31      2.75 o
  -3   7   7        9.41       10.88      1.96 o
  -2   7   7        0.76        2.68      1.23 o
  -1   7   7        2.11        0.51      0.94 o
   0   7   7        0.12        1.38      1.13 o
   1   7   7       19.40       27.99      3.05 o
   2   7   7        0.28       -0.95      0.95 o
   3   7   7        0.28        2.75      1.14 o
   4   7   7        1.29        1.23      0.90 o
  -7   8   7        0.29       -0.39      0.72 o
  -6   8   7        5.68        6.58      1.41 o
  -5   8   7        0.61        0.48      0.74 o
  -4   8   7        0.67       -0.41      0.72 o
  -3   8   7        2.75        2.11      0.88 o
  -2   8   7        7.22        3.85      1.19 o
  -1   8   7        0.26        1.87      0.95 o
   0   8   7        0.17       -0.98      0.98 o
   1   8   7        0.01        0.37      0.71 o
   2   8   7        1.80        0.18      0.81 o
 -12   0   8       11.24       13.89      1.65 o
 -11   0   8       10.26       15.82      2.03 o
 -10   0   8       16.62       16.31      2.28 o
  -9   0   8       54.17       70.40      5.20 o
  -8   0   8       39.79       33.59      3.49 o
  -7   0   8        7.12       11.63      2.22 o
  -6   0   8       14.26        6.00      1.52 o
  -5   0   8        2.56        2.63      0.90 o
  -4   0   8      101.55      158.15      5.30 o
  -3   0   8       47.86       41.91      2.75 o
  -2   0   8       32.32       37.43      2.56 o
  -1   0   8        0.20       -0.54      1.07 o
   0   0   8       44.51       46.80      3.96 o
   1   0   8        9.47       15.76      2.39 o
   2   0   8       27.84       33.82      3.22 o
   3   0   8       15.34       23.42      2.58 o
   4   0   8        1.57        0.89      0.70 o
   5   0   8        1.19        1.76      0.79 o
   6   0   8        8.12        9.02      1.18 o
 -12   1   8        7.75        7.15      0.88 o
 -11   1   8       16.25       12.24      1.09 o
 -10   1   8        1.43        0.85      0.55 o
  -9   1   8        0.46        0.66      0.57 o
  -8   1   8        4.06        3.27      0.92 o
  -7   1   8        0.50       -0.03      0.71 o
  -6   1   8        6.63        2.73      0.75 o
  -5   1   8        0.91        5.22      1.14 o
  -4   1   8        3.68        1.73      0.58 o
  -3   1   8        0.04        0.44      0.71 o
  -2   1   8        1.08       -0.48      0.60 o
  -1   1   8        0.32        0.45      0.68 o
   0   1   8       15.98       24.08      2.01 o
   1   1   8        0.98        3.05      0.82 o
   2   1   8        2.31        1.87      0.73 o
   3   1   8        0.50        0.74      0.55 o
   4   1   8        6.66        7.29      1.50 o
   5   1   8        4.04        3.76      1.01 o
   6   1   8        0.75        1.26      0.73 o
 -12   2   8        3.96        2.17      0.73 o
 -11   2   8       12.74       12.23      1.13 o
 -10   2   8       11.76       17.59      1.32 o
  -9   2   8       27.09       24.65      1.73 o
  -8   2   8       15.32       27.66      2.28 o
  -7   2   8       16.23       23.26      2.04 o
  -6   2   8        4.06        7.65      1.05 o
  -5   2   8        0.46        1.57      1.20 o
  -4   2   8       21.51       22.65      2.19 o
  -3   2   8       35.41       50.91      4.40 o
  -2   2   8        3.03        1.08      1.05 o
  -1   2   8        0.02        0.42      0.99 o
   0   2   8       14.65       14.13      2.39 o
   1   2   8        2.15        1.26      1.14 o
   2   2   8       24.24       35.05      3.33 o
   3   2   8        4.82        8.23      1.66 o
   4   2   8        1.97        1.31      0.80 o
   5   2   8        3.78        6.21      1.28 o
   6   2   8        7.87       12.80      1.52 o
 -11   3   8       12.75       10.20      0.84 o
 -10   3   8        0.41        1.72      0.57 o
  -9   3   8        3.26        3.05      0.70 o
  -8   3   8        0.02        0.95      0.64 o
  -7   3   8        4.26        4.02      0.94 o
  -6   3   8        2.04        1.94      0.82 o
  -5   3   8       25.39       22.08      2.15 o
  -4   3   8       53.90       68.23      5.10 o
  -3   3   8        0.25       -0.06      1.04 o
  -2   3   8        0.01        0.85      1.10 o
  -1   3   8       17.12       27.24      3.25 o
   0   3   8       33.93       33.58      3.52 o
   1   3   8        1.83        2.45      1.19 o
   2   3   8        0.16       -0.75      0.75 o
   3   3   8        0.09       -0.09      0.81 o
   4   3   8        0.04       -0.17      0.71 o
   5   3   8        0.37       -0.51      0.51 o
 -10   4   8        0.15        0.51      0.55 o
  -9   4   8        0.73       -0.29      0.60 o
  -8   4   8        0.48       -0.79      1.88 o
  -7   4   8       31.24       21.39      2.65 o
  -6   4   8        1.17       -0.16      1.04 o
  -5   4   8       12.34       15.32      1.76 o
  -4   4   8        3.24        6.52      1.75 o
  -3   4   8        0.34       -0.07      0.97 o
  -2   4   8       20.23       11.90      2.10 o
  -1   4   8        1.08        2.62      1.34 o
   0   4   8        6.60        8.84      1.71 o
   1   4   8        0.21        0.77      0.70 o
   2   4   8        6.52       10.13      1.27 o
   3   4   8        1.16        2.32      0.84 o
   4   4   8        5.03        3.58      2.22 o
   5   4   8        2.77        3.70      0.91 o
  -9   5   8       10.43        7.42      1.59 o
  -8   5   8        0.18        1.02      0.57 o
  -7   5   8        3.28        4.04      0.92 o
  -6   5   8        0.95        0.80      0.88 o
  -5   5   8       16.13       18.04      2.02 o
  -4   5   8       31.67       32.39      3.22 o
  -3   5   8        1.02       -0.03      1.02 o
  -2   5   8        3.97        9.40      1.86 o
  -1   5   8        9.25        5.70      1.51 o
   0   5   8        7.47       17.59      1.55 o
   1   5   8        1.58        0.94      0.66 o
   2   5   8        3.00        3.56      0.83 o
   3   5   8        0.65        0.85      0.86 o
  -7   6   8        2.20        1.64      0.98 o
  -6   6   8        0.86        0.22      0.50 o
  -5   6   8        9.53        5.96      1.34 o
  -4   6   8       11.09        7.06      1.52 o
  -3   6   8        6.61        6.46      1.36 o
  -2   6   8        8.63        9.82      1.58 o
  -1   6   8        2.15        2.57      0.96 o
   0   6   8        1.34        2.03      0.93 o
   1   6   8        4.66        4.40      1.16 o
   2   6   8        0.01        0.21      0.58 o
  -3   7   8        0.05       -0.30      0.59 o
  -9   1   9       23.59       32.24      1.69 o
  -8   1   9        2.95        4.35      0.82 o
  -7   1   9        3.68        6.21      0.96 o
  -6   1   9       41.11       52.02      2.51 o
  -5   1   9        4.38        4.34      1.30 o
  -4   1   9        8.35       10.84      1.32 o
  -3   1   9        0.58        0.41      0.61 o
  -2   1   9        6.26       13.03      1.34 o
  -1   1   9        4.60        7.71      1.51 o
   0   1   9        0.06        1.07      0.90 o
   1   1   9        0.02       -0.57      0.82 o
   2   1   9       17.25       20.05      1.95 o
  -9   2   9        2.97        1.56      0.71 o
  -8   2   9        3.74        1.37      1.87 o
  -7   2   9        3.93        6.50      1.42 o
  -6   2   9        1.72        1.18      0.92 o
  -5   2   9        0.63        1.62      0.72 o
  -4   2   9        3.97        3.59      0.80 o
  -3   2   9       15.28       16.11      1.55 o
  -2   2   9        0.45       -0.47      0.60 o
  -1   2   9        3.89        3.42      1.01 o
   0   2   9        0.42        0.73      0.86 o
   1   2   9        0.35       -0.64      0.73 o
   2   2   9        9.10       11.91      1.55 o
  -8   3   9        4.02        3.78      0.74 o
  -7   3   9        0.05       -0.17      0.59 o
  -6   3   9        3.95        2.80      1.04 o
  -5   3   9        4.35        3.58      1.25 o
  -4   3   9        0.15       -0.60      0.60 o
  -3   3   9        0.35        0.73      0.64 o
  -2   3   9        2.59        4.08      1.31 o
  -1   3   9        0.79        0.35      0.49 o
   0   3   9        5.27        4.29      0.75 o
   1   3   9        1.06        2.23      0.83 o
  -7   4   9        4.42        1.62      0.97 o
  -6   4   9        2.21        2.40      0.88 o
  -5   4   9       17.11       15.92      2.02 o
  -4   4   9       14.20       14.03      1.97 o
  -3   4   9       14.44       16.22      4.29 o
  -2   4   9        1.63        2.24      0.63 o
  -1   4   9        0.72        0.20      0.46 o
   0   4   9        1.60        1.25      0.70 o
 
